# Supplementary material for: Optimized Replication of Arrayed Bacterial Mutant Libraries Increases Access to Biological Resources
Source: Microbiol Spectr. 2023 Jul 11;11(4):e01693-23. doi: 10.1128/spectrum.01693-23 (PMC10434011; doi:10.1128/spectrum.01693-23)
Supplement: Supplemental file 2 — Table S1. Download spectrum.01693-23-s0001.xlsx, XLSX file, 1.3 MB [file spectrum.01693-23-s0001.xlsx]

## Sheet: compareInputWithMC_7k.txt
Supplementary Table 1. Comparison of mutant abundance in the E. faecalis SmarT library as determined by transposon sequencing. The pooled sample was generated in this study by combining liquid cultures. The "old input" sample was generated previously by scraping cells off of agar plates.
Position	locus_tag	old_locus_tag	minPos	maxPos	Orient	gene_id	NCBI_desc	protein_id	pfam_id	pooled1	pooled2	pooled3	oldInput1	oldInput2	oldInput3	oldInput4	Monte Carlo	q value	fold change pooled vs old	log2fc pooled vs old	average pooled	average old input
1536	Intergenic_1_1403_1603	Intergenic_1_1403_1603	1403	1603	.	Intergenic_1_1403_1603	Intergenic_1_1403_1603	NA	NA	5.83e-05	5.74e-05	7.87e-05	0.000159472	0.000117327	6.09e-05	0.000136118	0.373184	0.000390373	0.547047	-0.870264	6.48e-05	0.000118454
3189	Intergenic_2_2735_3312	Intergenic_2_2735_3312	2735	3312	.	Intergenic_2_2735_3312	Intergenic_2_2735_3312	NA	NA	0.000309214	0.000300497	0.000269463	0.000130273	0.000109236	0.000142597	0.000119843	0.373184	4.78e-31	2.33536	1.22365	0.000293058	0.000125487
9229	Intergenic_6_9176_9349	Intergenic_6_9176_9349	9176	9349	.	Intergenic_6_9176_9349	Intergenic_6_9176_9349	NA	NA	0.000149922	0.00014856	0.000173226	0.000139257	0.000159808	0.000155415	0.000238207	26518.8	16799.4			0.000157236	0.000173172
10658	Intergenic_9_10529_10684	Intergenic_9_10529_10684	10529	10684	.	Intergenic_9_10529_10684	Intergenic_9_10529_10684	NA	NA	0.000108277	0.000137306	0.00010936	0.000123534	0.000190151	0.000256355	0.000149434	0.373184	0.000159466	0.657782	-0.604318	0.000118314	0.000179868
11149	OG1RF_RS00060	OG1RF_10010	10685	12709	+	NA	DHH_family_protein	AEA92697.1	PF01368,PF02272	0.000196772	0.000286991	0.000303583	8.98e-05	0.000234654	0.00012978	0.000118364	0.373184	3.16e-16	1.83339	0.874513	0.000262449	0.00014315
11182	OG1RF_RS00060	OG1RF_10010	10685	12709	+	NA	DHH_family_protein	AEA92697.1	PF01368,PF02272	0.000230088	0.000187951	0.000202097	0.000145995	0.000143625	0.000219504	0.000144996	89.9373	145.468			0.000206712	0.00016353
11366	OG1RF_RS00060	OG1RF_10010	10685	12709	+	NA	DHH_family_protein	AEA92697.1	PF01368,PF02272	0	0	0	0	0	0	0	80573.4	NaN			0	0
11750	OG1RF_RS00060	OG1RF_10010	10685	12709	+	NA	DHH_family_protein	AEA92697.1	PF01368,PF02272	0.000240499	0.00022284	0.00021872	0.000190917	0.000232632	0.000233924	0.000306266	54306.1	27683.1			0.000227353	0.000240935
11752	OG1RF_RS00060	OG1RF_10010	10685	12709	+	NA	DHH_family_protein	AEA92697.1	PF01368,PF02272	0.000241541	0.00022284	0.000207347	0.000265038	0.000309501	0.00025315	0.000213055	1483.78	3125.91			0.000223909	0.000260186
12669	OG1RF_RS00060	OG1RF_10010	10685	12709	+	NA	DHH_family_protein	AEA92697.1	PF01368,PF02272	0.000209266	0.000227342	0.000229219	0.000101074	9.71e-05	9.93e-05	0.000133159	0.373184	8.98e-17	2.06155	1.04373	0.000221942	0.000107658
12899	OG1RF_RS00065	OG1RF_10011	12706	13167	+	rplI	50S_ribosomal_protein_L9	AEA92698.1	PF01281,PF03948	0.000201978	0.000144058	0.000176726	0.000141503	0.000171945	0.000149006	0.000159791	22351.1	18207.6			0.000174254	0.000155561
13036	OG1RF_RS00065	OG1RF_10011	12706	13167	+	rplI	50S_ribosomal_protein_L9	AEA92698.1	PF01281,PF03948	3.12e-06	1.13e-06	2.62e-06	0.000112304	7.48e-05	0.000105746	0.000125761	0.373184	1.84e-60	0.0218819	-5.51412	2.29e-06	0.000104653
13106	OG1RF_RS00065	OG1RF_10011	12706	13167	+	rplI	50S_ribosomal_protein_L9	AEA92698.1	PF01281,PF03948	0.000294638	0.00033426	0.000287835	5.62e-05	5.66e-05	4.65e-05	9.47e-05	0.373184	4.02e-75	4.81225	2.26671	0.000305578	6.35e-05
15003	OG1RF_RS00075	OG1RF_10013	14922	16337	+	purA	adenylosuccinate_synthase	AEA92700.1	PF00709	0.000167621	0.000154187	0.000181975	0.000307713	0.000143625	0.000221106	0.000221932	2.2391	3.99019			0.000167928	0.000223594
15846	OG1RF_RS00075	OG1RF_10013	14922	16337	+	purA	adenylosuccinate_synthase	AEA92700.1	PF00709	0.000209266	0.000205958	0.000230093	0.000110058	7.89e-05	0.000128177	0.000133159	0.373184	8.69e-13	1.9108	0.934178	0.000215106	0.000112573
16230	OG1RF_RS00075	OG1RF_10013	14922	16337	+	purA	adenylosuccinate_synthase	AEA92700.1	PF00709	0.000167621	0.000230718	0.000228344	0.000168456	0.000103167	0.000123371	0.000179025	0.373184	0.0114777	1.45566	0.541675	0.000208894	0.000143505
16661	OG1RF_RS00080	OG1RF_10014	16462	17331	+	NA	DegV_family_protein	AEA92701.1	PF02645	0.00020406	0.0001857	0.000169727	0.000233592	0.000184082	0.000190664	0.000284073	611.649	271.633			0.000186496	0.000223103
17533	Intergenic_15_17497_17726	Intergenic_15_17497_17726	17497	17726	.	Intergenic_15_17497_17726	Intergenic_15_17497_17726	NA	NA	0.000167621	0.000212711	0.000185475	0.000186425	0.000139579	0.000197073	0.000199739	104070	133716			0.000188602	0.000180704
17608	Intergenic_15_17497_17726	Intergenic_15_17497_17726	17497	17726	.	Intergenic_15_17497_17726	Intergenic_15_17497_17726	NA	NA	9.06e-05	9.57e-05	0.000101486	0.000190917	0.000206334	0.000217902	0.000226371	0.373184	3.54e-22	0.455976	-1.13297	9.59287e-05	0.000210381
17970	OG1RF_RS00085	OG1RF_10016	17727	19358	-	NA	ABC_superfamily_ATP_binding_cassette_transporter,_ABC_protein	AEA92703.1	PF00005	0.00014784	0.000154187	0.000123358	0.000233592	0.000216448	0.000211493	0.00022933	0.373184	5.82e-07	0.636664	-0.651397	0.000141795	0.000222716
18110	OG1RF_RS00085	OG1RF_10016	17727	19358	-	NA	ABC_superfamily_ATP_binding_cassette_transporter,_ABC_protein	AEA92703.1	PF00005	0.000187402	0.000182324	0.000190724	0.00021787	0.000161831	0.000168233	0.000193821	179682	157577			0.000186817	0.000185439
18212	OG1RF_RS00085	OG1RF_10016	17727	19358	-	NA	ABC_superfamily_ATP_binding_cassette_transporter,_ABC_protein	AEA92703.1	PF00005	0.00014784	0.000167693	0.000161853	0.000132519	0.000165876	0.000243537	0.000213055	1706.94	421.14			0.000159129	0.000188747
18714	OG1RF_RS00085	OG1RF_10016	17727	19358	-	NA	ABC_superfamily_ATP_binding_cassette_transporter,_ABC_protein	AEA92703.1	PF00005	0.000197813	0.000217213	0.000167977	0.000132519	7.28e-05	8.65e-05	0.000121323	0.373184	1.18e-10	1.88153	0.911903	0.000194334	0.000103285
18801	OG1RF_RS00085	OG1RF_10016	17727	19358	-	NA	ABC_superfamily_ATP_binding_cassette_transporter,_ABC_protein	AEA92703.1	PF00005	0.000148881	0.000165442	0.000118984	0.000179686	0.000127442	0.000173039	0.000149434	39748.2	33820.5			0.000144436	0.0001574
18867	OG1RF_RS00085	OG1RF_10016	17727	19358	-	NA	ABC_superfamily_ATP_binding_cassette_transporter,_ABC_protein	AEA92703.1	PF00005	0.000149922	0.000141807	0.000167102	8.09e-05	8.7e-05	0.00012978	0.000118364	0.373184	1.00673			0.000152944	0.000104011
19051	OG1RF_RS00085	OG1RF_10016	17727	19358	-	NA	ABC_superfamily_ATP_binding_cassette_transporter,_ABC_protein	AEA92703.1	PF00005	0.000321707	0.000316253	0.000303583	0.000179686	0.000204311	0.000206686	0.000180505	0.373184	9.21e-12	1.62787	0.702982	0.000313848	0.000192797
20212	OG1RF_RS00090	OG1RF_10017	19611	22496	+	levR	transcriptional_regulatory_protein_LevR	AEA92704.1	PF00158,PF00874,PF03610	0.000124935	0.000135055	0.000110235	3.14e-05	8.09e-06	4.01e-05	2.07e-05	0.373184	1.15e-28	4.92206	2.29926	0.000123408	2.50725e-05
20887	OG1RF_RS00090	OG1RF_10017	19611	22496	+	levR	transcriptional_regulatory_protein_LevR	AEA92704.1	PF00158,PF00874,PF03610	0.000461218	0.000573982	0.000458437	7.41e-05	6.47e-05	4.33e-05	3.99e-05	0.373184	1.15e-173	8.97079	3.16524	0.000497879	5.55e-05
20889	OG1RF_RS00090	OG1RF_10017	19611	22496	+	levR	transcriptional_regulatory_protein_LevR	AEA92704.1	PF00158,PF00874,PF03610	0.000217595	0.00019808	0.000185475	0.000186425	0.000143625	0.000189062	0.000174586	5997.07	7350.79			0.000200383	0.000173424
21155	OG1RF_RS00090	OG1RF_10017	19611	22496	+	levR	transcriptional_regulatory_protein_LevR	AEA92704.1	PF00158,PF00874,PF03610	0.000598646	0.000670772	0.000531052	7.19e-05	8.09e-05	9.29e-05	5.47e-05	0.373184	7.56e-199	7.99143	2.99845	0.000600157	7.51e-05
21419	OG1RF_RS00090	OG1RF_10017	19611	22496	+	levR	transcriptional_regulatory_protein_LevR	AEA92704.1	PF00158,PF00874,PF03610	0.000617386	0.000742801	0.000556424	9.21e-05	4.25e-05	0.000124973	0.000100609	0.373184	5.12e-198	7.09497	2.8268	0.00063887	9.00455e-05
21481	OG1RF_RS00090	OG1RF_10017	19611	22496	+	levR	transcriptional_regulatory_protein_LevR	AEA92704.1	PF00158,PF00874,PF03610	0.00055596	0.000584111	0.000506555	8.98e-05	4.85e-05	8.33e-05	0.000139077	0.373184	6.28e-158	6.08717	2.60577	0.000548875	9.01693e-05
21559	OG1RF_RS00090	OG1RF_10017	19611	22496	+	levR	transcriptional_regulatory_protein_LevR	AEA92704.1	PF00158,PF00874,PF03610	0	0	0	0	2.02e-06	0	0	43765.5	165030			0	5.05e-07
22002	OG1RF_RS00090	OG1RF_10017	19611	22496	+	levR	transcriptional_regulatory_protein_LevR	AEA92704.1	PF00158,PF00874,PF03610	0.000280062	0.000312877	0.000293085	0.000202147	0.000173968	0.00015862	0.000198259	0.373184	1.5e-10	1.6117	0.688582	0.000295341	0.000183248
22683	Intergenic_17_22497_22698	Intergenic_17_22497_22698	22497	22698	.	Intergenic_17_22497_22698	Intergenic_17_22497_22698	NA	NA	0.000201978	0.00025998	0.000190724	5.62e-05	8.7e-05	4.65e-05	8.88e-05	0.373184	1.29e-34	3.12475	1.64374	0.000217561	6.9625e-05
23534	OG1RF_RS00100	OG1RF_10019	23287	24438	+	manX2	PTS_family_mannose_porter,_IIAB_component	AEA92706.1	PF03610,PF03830	0.000207184	0.000245349	0.000207347	0.000240331	0.000125419	0.000124973	0.000161271	1.86592	0.26122			0.00021996	0.000162998
23843	OG1RF_RS00100	OG1RF_10019	23287	24438	+	manX2	PTS_family_mannose_porter,_IIAB_component	AEA92706.1	PF03610,PF03830	0.000504945	0.000545846	0.000461937	8.31e-05	3.84e-05	0.00010094	9.17e-05	0.373184	1.67e-149	6.42061	2.68271	0.000504243	7.8535e-05
23984	OG1RF_RS00100	OG1RF_10019	23287	24438	+	manX2	PTS_family_mannose_porter,_IIAB_component	AEA92706.1	PF03610,PF03830	0.000349817	0.000355644	0.00032808	6.06e-05	7.69e-05	3.85e-05	7.4e-05	0.373184	2.71e-95	5.51222	2.46263	0.000344514	6.25e-05
24628	OG1RF_RS00105	OG1RF_10020	24473	25276	+	manY	PTS_family_mannose/fructose/sorbose_porter_component_IIC	AEA92707.1	PF03609	0	0	0	0	0	0	0	80490.2	NaN			0	0
25194	OG1RF_RS00105	OG1RF_10020	24473	25276	+	manY	PTS_family_mannose/fructose/sorbose_porter_component_IIC	AEA92707.1	PF03609	0.000404997	0.000469315	0.00040332	6.74e-05	5.06e-05	3.85e-05	4.73e-05	0.373184	2.56e-144	8.35873	3.06328	0.000425877	5.095e-05
25531	OG1RF_RS00110	OG1RF_10021	25299	26210	+	NA	PTS_family_mannose/fructose/sorbose_porter_component_IID	AEA92708.1	PF03613	0.000561165	0.000695532	0.000585295	7.19e-05	5.46e-05	0.000118564	9.91e-05	0.373184	9.43e-192	7.1361	2.83514	0.000613997	8.6041e-05
25678	OG1RF_RS00110	OG1RF_10021	25299	26210	+	NA	PTS_family_mannose/fructose/sorbose_porter_component_IID	AEA92708.1	PF03613	3.12e-05	2.81e-05	3.59e-05	0	0	9.61e-06	5.92e-06	0.373184	1.41e-06	8.17343	3.03094	3.17333e-05	3.8825e-06
25799	OG1RF_RS00110	OG1RF_10021	25299	26210	+	NA	PTS_family_mannose/fructose/sorbose_porter_component_IID	AEA92708.1	PF03613	0.000340447	0.000372526	0.000320206	2.47e-05	3.24e-05	3.36e-05	3.4e-05	0.373184	8.63e-125	11.0471	3.46559	0.000344393	3.1175e-05
26117	OG1RF_RS00110	OG1RF_10021	25299	26210	+	NA	PTS_family_mannose/fructose/sorbose_porter_component_IID	AEA92708.1	PF03613	0.000671525	0.000727044	0.000633413	7.86e-05	9.1e-05	0.000105746	8.58e-05	0.373184	3.01e-219	7.50198	2.90727	0.000677327	9.02865e-05
26206	OG1RF_RS00110	OG1RF_10021	25299	26210	+	NA	PTS_family_mannose/fructose/sorbose_porter_component_IID	AEA92708.1	PF03613	8.54e-05	9.34e-05	7e-05	1.35e-05	1.82e-05	4.81e-06	2.22e-05	0.373184	6.69e-20	5.65037	2.49835	8.29333e-05	1.46775e-05
26611	OG1RF_RS00115	OG1RF_10022	26372	26749	+	NA	hypothetical_protein	AEA92709.1	PF06115	0.000150963	0.000175571	0.000199473	0.000105566	8.5e-05	0.000112155	9.62e-05	0.373184	1.07e-07	1.7581	0.814016	0.000175336	9.97302e-05
26823	Intergenic_22_26750_26996	Intergenic_22_26750_26996	26750	26996	.	Intergenic_22_26750_26996	Intergenic_22_26750_26996	NA	NA	0.000183238	0.000155313	0.000157478	0.000105566	0.000123396	0.000181051	0.000143516	3214.61	7273.14			0.000165343	0.000138382
26960	Intergenic_22_26750_26996	Intergenic_22_26750_26996	26750	26996	.	Intergenic_22_26750_26996	Intergenic_22_26750_26996	NA	NA	0.000158251	0.000187951	0.000157478	0.000105566	6.88e-05	9.13e-05	0.000102089	0.373184	1.08e-07	1.82614	0.8688	0.000167893	9.19387e-05
27246	OG1RF_RS00120	OG1RF_10023	26997	27524	+	NA	hypothetical_protein	AEA92710.1	NA	0.000258199	0.000219464	0.00021697	0.0002291	0.000171945	0.000177846	0.000193821	768.759	476.19			0.000231544	0.000193178
27418	OG1RF_RS00120	OG1RF_10023	26997	27524	+	NA	hypothetical_protein	AEA92710.1	NA	0.000119729	0.000114796	8.84e-05	6.96e-05	9.51e-05	5.13e-05	7.25e-05	11.5687	6.5877			0.000107642	7.2125e-05
27508	OG1RF_RS00120	OG1RF_10023	26997	27524	+	NA	hypothetical_protein	AEA92710.1	NA	0.000119729	0.000133929	0.00011111	0.000179686	0.00011935	0.000152211	0.000136118	2283.89	2882.33			0.000121589	0.000146841
27510	OG1RF_RS00120	OG1RF_10023	26997	27524	+	NA	hypothetical_protein	AEA92710.1	NA	0.000156168	0.000146309	0.000153104	8.76e-05	8.5e-05	3.85e-05	4.88e-05	0.373184	1.92e-16	2.33721	1.22479	0.00015186	6.4975e-05
27518	OG1RF_RS00120	OG1RF_10023	26997	27524	+	NA	hypothetical_protein	AEA92710.1	NA	0.000244664	0.000240848	0.000251091	8.98e-05	0.000117327	8.81e-05	0.000180505	0.373184	2.88e-18	2.06448	1.04578	0.000245534	0.000118933
27936	OG1RF_RS00130	OG1RF_10025	27933	28742	+	NA	phosphosugar-binding_transcriptional_regulator	AEA92712.1	PF01418,PF01380	0.000293597	0.000257729	0.000307083	8.98e-05	8.7e-05	9.29e-05	0.000115405	0.373184	2.72e-45	2.97203	1.57145	0.000286136	9.62763e-05
27944	OG1RF_RS00130	OG1RF_10025	27933	28742	+	NA	phosphosugar-binding_transcriptional_regulator	AEA92712.1	PF01418,PF01380	0.000171785	0.000149686	0.000127732	0.000134765	0.000117327	0.000189062	0.000115405	67531	86464			0.000149734	0.00013914
28153	OG1RF_RS00130	OG1RF_10025	27933	28742	+	NA	phosphosugar-binding_transcriptional_regulator	AEA92712.1	PF01418,PF01380	0.000286309	0.000298246	0.000304458	0.000226854	0.000186105	0.000254753	0.000226371	0.746368	0.162599			0.000296338	0.000223521
28277	OG1RF_RS00130	OG1RF_10025	27933	28742	+	NA	phosphosugar-binding_transcriptional_regulator	AEA92712.1	PF01418,PF01380	0.000201978	0.000244224	0.000197723	0.000235838	0.000214426	0.000219504	0.000190861	172264	186592			0.000214642	0.000215157
28505	OG1RF_RS00130	OG1RF_10025	27933	28742	+	NA	phosphosugar-binding_transcriptional_regulator	AEA92712.1	PF01418,PF01380	0.000235294	0.000186826	0.000273837	0.000159472	0.000145648	0.000187459	0.000146475	0.373184	0.000507982	1.45206	0.538098	0.000231986	0.000159763
28716	OG1RF_RS00130	OG1RF_10025	27933	28742	+	NA	phosphosugar-binding_transcriptional_regulator	AEA92712.1	PF01418,PF01380	0	0	0	0	2.02e-06	1.6e-06	1.48e-06	15060.6	29112.9			0	1.275e-06
28782	Intergenic_25_28743_28890	Intergenic_25_28743_28890	28743	28890	.	Intergenic_25_28743_28890	Intergenic_25_28743_28890	NA	NA	0.000197813	0.000159815	0.000190724	0.000179686	0.000228586	0.000219504	0.00016275	38317.8	58465.3			0.000182784	0.000197632
28841	Intergenic_25_28743_28890	Intergenic_25_28743_28890	28743	28890	.	Intergenic_25_28743_28890	Intergenic_25_28743_28890	NA	NA	0.000107236	7.88e-05	9.97e-05	0.000339158	0.000325684	0.00026757	0.000267798	0.373184	2.92e-57	0.317429	-1.65549	9.52453e-05	0.000300053
29397	OG1RF_RS00135	OG1RF_10026	28891	30459	+	malX	PTS_family_maltose_and_glucose_porter,_IIABC_component	AEA92713.1	PF02378,PF00367	0.000186361	0.000172195	0.000153979	5.39e-05	7.89e-05	0.000140995	6.21e-05	0.373184	7.58e-11	2.0345	1.02468	0.000170845	8.39737e-05
29846	OG1RF_RS00135	OG1RF_10026	28891	30459	+	malX	PTS_family_maltose_and_glucose_porter,_IIABC_component	AEA92713.1	PF02378,PF00367	0.000181155	0.00014856	0.000178476	8.09e-05	0.000117327	0.000182653	0.000149434	179.502	690.019			0.000169397	0.000132579
29916	OG1RF_RS00135	OG1RF_10026	28891	30459	+	malX	PTS_family_maltose_and_glucose_porter,_IIABC_component	AEA92713.1	PF02378,PF00367	0.000122853	0.000181198	0.000176726	0.000110058	8.9e-05	0.000181051	0.000133159	678.822	1644.64			0.000160259	0.000128317
29981	OG1RF_RS00135	OG1RF_10026	28891	30459	+	malX	PTS_family_maltose_and_glucose_porter,_IIABC_component	AEA92713.1	PF02378,PF00367	0.000163456	0.000183449	0.000190724	8.09e-05	9.51e-05	9.13e-05	0.000102089	0.373184	6.5e-11	1.94061	0.956508	0.00017921	9.23473e-05
30332	OG1RF_RS00135	OG1RF_10026	28891	30459	+	malX	PTS_family_maltose_and_glucose_porter,_IIABC_component	AEA92713.1	PF02378,PF00367	0.000156168	0.000154187	0.000131232	0.000233592	0.000149693	0.000118564	0.000125761	65252	132042			0.000147196	0.000156903
30753	OG1RF_RS00140	OG1RF_10027	30474	31688	+	malY	cystathionine_beta-lyase	AEA92714.1	PF00155	0.000195731	0.000155313	0.000168852	0.00017744	0.000151716	0.000137791	0.000143516	15716.3	8503.8			0.000173299	0.000152616
30799	OG1RF_RS00140	OG1RF_10027	30474	31688	+	malY	cystathionine_beta-lyase	AEA92714.1	PF00155	0.000353982	0.000384906	0.000452313	0.000440232	0.00037221	0.000418179	0.000437946	46117.7	62233.1			0.000397067	0.000417142
30872	OG1RF_RS00140	OG1RF_10027	30474	31688	+	malY	cystathionine_beta-lyase	AEA92714.1	PF00155	0.000193649	0.00017332	0.000187224	0.000137011	0.000157785	0.000171437	0.000165709	5000.67	6098.73			0.000184731	0.000157986
31404	OG1RF_RS00140	OG1RF_10027	30474	31688	+	malY	cystathionine_beta-lyase	AEA92714.1	PF00155	0.000124935	0.000169944	0.000166227	0.000123534	0.000115304	0.000108951	0.000161271	2894.79	3700.69			0.000153702	0.000127265
31999	OG1RF_RS00145	OG1RF_10028	31713	32168	+	NA	endoribonuclease_L-PSP	AEA92715.1	PF01042	0.00039875	0.000374777	0.000412068	8.76e-05	0.000141602	0.000112155	0.000105048	0.373184	6.11e-79	3.54116	1.82422	0.000395198	0.000111601
32016	OG1RF_RS00145	OG1RF_10028	31713	32168	+	NA	endoribonuclease_L-PSP	AEA92715.1	PF01042	0.000248828	0.000271235	0.000280836	0.000179686	0.000159808	0.000214697	0.000248564	0.373184	1.39082			0.000266966	0.000200689
32179	Intergenic_28_32169_32359	Intergenic_28_32169_32359	32169	32359	.	Intergenic_28_32169_32359	Intergenic_28_32169_32359	NA	NA	0.000171785	0.000189077	0.000204722	0.000163964	0.000153739	0.000153813	0.000183464	8100.71	7344.03			0.000188528	0.000163745
32354	Intergenic_28_32169_32359	Intergenic_28_32169_32359	32169	32359	.	Intergenic_28_32169_32359	Intergenic_28_32169_32359	NA	NA	0.000312337	0.000335386	0.000327205	0.000112304	0.000202288	0.000243537	0.000241166	0.373184	2.73e-10	1.62631	0.701605	0.000324976	0.000199824
32535	OG1RF_RS00150	OG1RF_10029	32360	34951	+	NA	hypothetical_protein	AEA92716.1	PF03706,PF04329,PF04331	0.000140552	0.000183449	0.000153104	0.000148241	0.000123396	0.000105746	0.000136118	1100.89	784.947			0.000159035	0.000128375
32591	OG1RF_RS00150	OG1RF_10029	32360	34951	+	NA	hypothetical_protein	AEA92716.1	PF03706,PF04329,PF04331	9.79e-05	0.000100166	0.000141731	0.000211132	0.000139579	0.000152211	0.000190861	0.373184	0.00868769	0.653032	-0.614774	0.000113266	0.000173446
33015	OG1RF_RS00150	OG1RF_10029	32360	34951	+	NA	hypothetical_protein	AEA92716.1	PF03706,PF04329,PF04331	0.000224883	0.00023522	0.000229219	0.000157226	0.000186105	0.000173039	0.000254482	935.199	2630.21			0.000229774	0.000192713
33318	OG1RF_RS00150	OG1RF_10029	32360	34951	+	NA	hypothetical_protein	AEA92716.1	PF03706,PF04329,PF04331	0.000162415	0.000209335	0.000159228	0.000150487	0.000169922	0.000160222	0.000180505	65797.6	89356.9			0.000176993	0.000165284
33559	OG1RF_RS00150	OG1RF_10029	32360	34951	+	NA	hypothetical_protein	AEA92716.1	PF03706,PF04329,PF04331	0	0	0	0	0	0	0	80500.3	NaN			0	0
34389	OG1RF_RS00150	OG1RF_10029	32360	34951	+	NA	hypothetical_protein	AEA92716.1	PF03706,PF04329,PF04331	0.000255075	0.000263357	0.000244091	0.00011455	8.9e-05	0.000165028	0.000124282	0.373184	3.78e-19	2.06285	1.04464	0.000254174	0.000123215
34564	OG1RF_RS00150	OG1RF_10029	32360	34951	+	NA	hypothetical_protein	AEA92716.1	PF03706,PF04329,PF04331	0.000321707	0.000310626	0.00029221	0.000202147	0.000151716	0.000168233	0.000149434	0.373184	4.99e-19	1.83569	0.876326	0.000308181	0.000167883
34757	OG1RF_RS00150	OG1RF_10029	32360	34951	+	NA	hypothetical_protein	AEA92716.1	PF03706,PF04329,PF04331	0.000251952	0.000246475	0.000272088	0.000161718	0.000141602	0.000189062	0.000165709	0.373184	4.59e-07	1.56111	0.642573	0.000256838	0.000164523
34759	OG1RF_RS00150	OG1RF_10029	32360	34951	+	NA	hypothetical_protein	AEA92716.1	PF03706,PF04329,PF04331	0.000238417	0.000186826	0.00025809	8.76e-05	0.000111259	9.13e-05	0.000142036	0.373184	6.63e-19	2.1081	1.07594	0.000227778	0.000108049
34960	Intergenic_29_34952_35492	Intergenic_29_34952_35492	34952	35492	.	Intergenic_29_34952_35492	Intergenic_29_34952_35492	NA	NA	0.000335242	0.000312877	0.000280836	4.04e-05	3.03e-05	1.12e-05	5.47e-05	0.373184	1.27e-105	9.0674	3.18069	0.000309652	3.415e-05
35102	Intergenic_29_34952_35492	Intergenic_29_34952_35492	34952	35492	.	Intergenic_29_34952_35492	Intergenic_29_34952_35492	NA	NA	0.000271733	0.000244224	0.000272963	0.000161718	0.000127442	0.000177846	0.000143516	0.373184	3.6e-12	1.72294	0.784873	0.000262973	0.000152631
35226	Intergenic_29_34952_35492	Intergenic_29_34952_35492	34952	35492	.	Intergenic_29_34952_35492	Intergenic_29_34952_35492	NA	NA	0.000246746	0.000280238	0.000250216	0.000152733	0.000153739	0.000145802	0.000180505	0.373184	7.07e-09	1.63764	0.711622	0.000259067	0.000158195
35273	Intergenic_29_34952_35492	Intergenic_29_34952_35492	34952	35492	.	Intergenic_29_34952_35492	Intergenic_29_34952_35492	NA	NA	0.000281103	0.00025998	0.000278212	0.000179686	0.000180037	0.000190664	0.000170148	0.373184	8.64e-07	1.51609	0.600352	0.000273098	0.000180134
35442	Intergenic_29_34952_35492	Intergenic_29_34952_35492	34952	35492	.	Intergenic_29_34952_35492	Intergenic_29_34952_35492	NA	NA	0.000330036	0.000302748	0.000314957	8.76e-05	0.000113281	0.000165028	0.000121323	0.373184	6.65e-40	2.59354	1.37492	0.000315914	0.000121808
35550	OG1RF_RS00155	OG1RF_10030	35493	36008	+	NA	ABC_superfamily_ATP_binding_cassette_transporter_permease_subunit	AEA92717.1	NA	0.000480999	0.000508706	0.000493432	6.51e-05	7.69e-05	7.69e-05	7.99e-05	0.373184	1.74e-151	6.61819	2.72644	0.000494379	7.47e-05
35600	OG1RF_RS00155	OG1RF_10030	35493	36008	+	NA	ABC_superfamily_ATP_binding_cassette_transporter_permease_subunit	AEA92717.1	NA	0.000446642	0.000496326	0.000438315	8.98e-05	9.31e-05	9.93e-05	0.000140557	0.373184	5.94e-107	4.35643	2.12315	0.000460428	0.000105689
35642	OG1RF_RS00155	OG1RF_10030	35493	36008	+	NA	ABC_superfamily_ATP_binding_cassette_transporter_permease_subunit	AEA92717.1	NA	0.000331077	0.000256604	0.000277337	7.64e-05	9.51e-05	9.77e-05	6.51e-05	0.373184	4.54e-55	3.45007	1.78662	0.000288339	8.3575e-05
35783	OG1RF_RS00155	OG1RF_10030	35493	36008	+	NA	ABC_superfamily_ATP_binding_cassette_transporter_permease_subunit	AEA92717.1	NA	0.000201978	0.000186826	0.000160103	9.43e-05	5.26e-05	7.21e-05	0.000105048	0.373184	3.96e-16	2.25854	1.17539	0.000182969	8.1012e-05
35876	OG1RF_RS00155	OG1RF_10030	35493	36008	+	NA	ABC_superfamily_ATP_binding_cassette_transporter_permease_subunit	AEA92717.1	NA	2.92e-05	1.91e-05	2.1e-05	2.7e-05	1.01e-05	1.44e-05	1.48e-05	31037.3	17844.1			2.31e-05	1.6575e-05
35989	OG1RF_RS00155	OG1RF_10030	35493	36008	+	NA	ABC_superfamily_ATP_binding_cassette_transporter_permease_subunit	AEA92717.1	NA	0.000330036	0.000352268	0.000344703	0.000220116	0.000163854	0.000211493	0.000177546	0.373184	6.82e-19	1.77144	0.824926	0.000342336	0.000193252
36516	OG1RF_RS00160	OG1RF_10031	36277	38892	-	NA	ABC_superfamily_ATP_binding_cassette_transporter,_membrane_protein	AEA92718.1	NA	0	0	0	0	0	0	0	80720.8	NaN			0	0
36646	OG1RF_RS00160	OG1RF_10031	36277	38892	-	NA	ABC_superfamily_ATP_binding_cassette_transporter,_membrane_protein	AEA92718.1	NA	0.000240499	0.000176697	0.000242342	7.41e-05	5.46e-05	0.00010094	0.000106527	0.373184	2.22e-27	2.61591	1.38732	0.000219846	8.40417e-05
36878	OG1RF_RS00160	OG1RF_10031	36277	38892	-	NA	ABC_superfamily_ATP_binding_cassette_transporter,_membrane_protein	AEA92718.1	NA	0.000206142	0.000229593	0.000224844	0.000244823	0.000283204	0.000269173	0.000324021	2.2391	0.968781			0.000220193	0.000280305
36900	OG1RF_RS00160	OG1RF_10031	36277	38892	-	NA	ABC_superfamily_ATP_binding_cassette_transporter,_membrane_protein	AEA92718.1	NA	6.77e-05	6.42e-05	7.26e-05	0.000161718	0.000182059	0.000243537	0.000220452	0.373184	4.41e-38	0.337557	-1.5668	6.81667e-05	0.000201942
36933	OG1RF_RS00160	OG1RF_10031	36277	38892	-	NA	ABC_superfamily_ATP_binding_cassette_transporter,_membrane_protein	AEA92718.1	NA	0.000182197	0.000177822	0.000207347	0.000186425	0.000163854	0.000198675	0.000291471	15201.7	7615.07			0.000189122	0.000210106
37353	OG1RF_RS00160	OG1RF_10031	36277	38892	-	NA	ABC_superfamily_ATP_binding_cassette_transporter,_membrane_protein	AEA92718.1	NA	0.000246746	0.000257729	0.000253715	0.000119042	0.000155762	0.000140995	0.000156832	0.373184	4.3e-12	1.7654	0.819991	0.00025273	0.000143158
37495	OG1RF_RS00160	OG1RF_10031	36277	38892	-	NA	ABC_superfamily_ATP_binding_cassette_transporter,_membrane_protein	AEA92718.1	NA	0.000215513	0.000200331	0.000232718	0.000110058	0.000137556	0.000110553	0.000155352	0.373184	3.44e-08	1.68397	0.751864	0.000216187	0.00012838
37621	OG1RF_RS00160	OG1RF_10031	36277	38892	-	NA	ABC_superfamily_ATP_binding_cassette_transporter,_membrane_protein	AEA92718.1	NA	7.18e-05	5.51e-05	5.95e-05	0.00016621	0.000169922	0.00011536	0.000170148	0.373184	1.65e-19	0.399803	-1.32264	6.21333e-05	0.00015541
37624	OG1RF_RS00160	OG1RF_10031	36277	38892	-	NA	ABC_superfamily_ATP_binding_cassette_transporter,_membrane_protein	AEA92718.1	NA	0	3.38e-06	0	0	2.02e-06	0	0	168231	154890			1.12667e-06	5.05e-07
37677	OG1RF_RS00160	OG1RF_10031	36277	38892	-	NA	ABC_superfamily_ATP_binding_cassette_transporter,_membrane_protein	AEA92718.1	NA	3.23e-05	2.48e-05	3.32e-05	0.000303221	0.000299387	0.000256355	0.000319582	0.373184	1.27e-131	0.10216	-3.2911	3.01e-05	0.000294636
37821	OG1RF_RS00160	OG1RF_10031	36277	38892	-	NA	ABC_superfamily_ATP_binding_cassette_transporter,_membrane_protein	AEA92718.1	NA	0.000211348	0.00019808	0.000216095	0.00017744	0.000153739	0.000205084	0.000232289	40186.3	60983.1			0.000208508	0.000192138
38000	OG1RF_RS00160	OG1RF_10031	36277	38892	-	NA	ABC_superfamily_ATP_binding_cassette_transporter,_membrane_protein	AEA92718.1	NA	0.000275898	0.000236346	0.00017935	0.000112304	8.9e-05	9.13e-05	9.03e-05	0.373184	3.87e-25	2.40824	1.26798	0.000230531	9.5726e-05
38049	OG1RF_RS00160	OG1RF_10031	36277	38892	-	NA	ABC_superfamily_ATP_binding_cassette_transporter,_membrane_protein	AEA92718.1	NA	0.000208225	0.000187951	0.000195098	0.000134765	7.08e-05	7.53e-05	9.17e-05	0.373184	5e-17	2.11605	1.08137	0.000197091	9.31412e-05
38198	OG1RF_RS00160	OG1RF_10031	36277	38892	-	NA	ABC_superfamily_ATP_binding_cassette_transporter,_membrane_protein	AEA92718.1	NA	2.08e-06	2.25e-06	2.62e-06	0.000220116	0.000135533	0.000179448	0.000217493	0.373184	1.79e-114	0.012313	-6.34367	2.31667e-06	0.000188148
38412	OG1RF_RS00160	OG1RF_10031	36277	38892	-	NA	ABC_superfamily_ATP_binding_cassette_transporter,_membrane_protein	AEA92718.1	NA	0	1.13e-06	3.5e-06	0.000213378	0.000250837	0.000203482	0.000238207	0.373184	5.53e-140	0.00681456	-7.19716	1.54333e-06	0.000226476
38493	OG1RF_RS00160	OG1RF_10031	36277	38892	-	NA	ABC_superfamily_ATP_binding_cassette_transporter,_membrane_protein	AEA92718.1	NA	0.000198855	0.000230718	0.000171476	6.74e-05	4.05e-05	2.88e-05	2.81e-05	0.373184	1.12e-50	4.86286	2.2818	0.00020035	4.12e-05
38561	OG1RF_RS00160	OG1RF_10031	36277	38892	-	NA	ABC_superfamily_ATP_binding_cassette_transporter,_membrane_protein	AEA92718.1	NA	2.08e-06	2.25e-06	8.75e-07	0.00011455	0.00013351	0.000126575	0.000204177	0.373184	1.01e-89	0.0119901	-6.38202	1.735e-06	0.000144703
38920	Intergenic_31_38893_39307	Intergenic_31_38893_39307	38893	39307	.	Intergenic_31_38893_39307	Intergenic_31_38893_39307	NA	NA	8.95e-05	0.000114796	0.000106735	0.00017744	0.000125419	0.000107349	0.000142036	61.5754	170.309			0.000103677	0.000138061
38952	Intergenic_31_38893_39307	Intergenic_31_38893_39307	38893	39307	.	Intergenic_31_38893_39307	Intergenic_31_38893_39307	NA	NA	0.000159292	0.000181198	0.000167102	0.000134765	8.5e-05	0.000108951	0.000122802	0.373184	0.0349702	1.49892	0.583923	0.000169197	0.00011288
39849	OG1RF_RS00170	OG1RF_10033	39436	39945	-	NA	hypothetical_protein	AEA92720.1	PF08020	0.000263404	0.000267858	0.000273837	0.000172948	0.000165876	0.000229117	0.000223411	0.373184	0.263529			0.000268366	0.000197838
39935	OG1RF_RS00170	OG1RF_10033	39436	39945	-	NA	hypothetical_protein	AEA92720.1	PF08020	0.000434148	0.000398411	0.000440065	0.000514352	0.000475377	0.000471052	0.00058738	1.11955	0.476525			0.000424208	0.00051204
40315	OG1RF_RS00175	OG1RF_10034	39953	40420	-	NA	hypothetical_protein	AEA92721.1	NA	0.000248828	0.000236346	0.00025459	0.000152733	0.000117327	0.000171437	0.000139077	0.373184	2.35e-10	1.69893	0.764623	0.000246588	0.000145144
40556	OG1RF_RS00180	OG1RF_10035	40476	41432	+	NA	putative_transcriptional_regulator	AEA92722.1	PF08279	0.00012077	8.67e-05	0.000108485	8.09e-05	8.5e-05	9.13e-05	6.36e-05	979.608	449.824			0.000105318	8.02e-05
40647	OG1RF_RS00180	OG1RF_10035	40476	41432	+	NA	putative_transcriptional_regulator	AEA92722.1	PF08279	0.000136387	0.00016094	0.00014698	0.000197655	0.000188128	0.000150608	0.000170148	1949.51	3639.82			0.000148102	0.000176635
40967	OG1RF_RS00180	OG1RF_10035	40476	41432	+	NA	putative_transcriptional_regulator	AEA92722.1	PF08279	9.89e-05	7.09e-05	7.09e-05	0.000170702	0.000163854	9.77e-05	0.000136118	0.373184	2.47e-05	0.564652	-0.824567	8.02333e-05	0.000142093
40974	OG1RF_RS00180	OG1RF_10035	40476	41432	+	NA	putative_transcriptional_regulator	AEA92722.1	PF08279	0.000236335	0.000276862	0.000265963	0.00016621	0.000123396	0.000161824	0.000189382	0.373184	2.24e-08	1.62119	0.697056	0.00025972	0.000160203
41392	OG1RF_RS00180	OG1RF_10035	40476	41432	+	NA	putative_transcriptional_regulator	AEA92722.1	PF08279	7.18e-05	7.32e-05	4.9e-05	0.00010332	5.66e-05	9.77e-05	0.000110966	66.4268	20.564			6.46667e-05	9.21465e-05
41605	OG1RF_RS00185	OG1RF_10036	41524	42777	-	proA	glutamate-5-semialdehyde_dehydrogenase	AEA92723.1	PF00171	2.08e-06	1.13e-06	8.75e-07	0.000159472	0.000206334	0.000163426	0.000121323	0.373184	4.17e-97	0.00837234	-6.90015	1.36167e-06	0.000162639
41829	OG1RF_RS00185	OG1RF_10036	41524	42777	-	proA	glutamate-5-semialdehyde_dehydrogenase	AEA92723.1	PF00171	0.000240499	0.000257729	0.000237967	0.000101074	6.47e-05	0.000120166	7.69e-05	0.373184	3.79e-33	2.70531	1.43579	0.000245398	9.071e-05
42030	OG1RF_RS00185	OG1RF_10036	41524	42777	-	proA	glutamate-5-semialdehyde_dehydrogenase	AEA92723.1	PF00171	0.00016658	0.000144058	0.000183725	0.000186425	0.000212403	0.000217902	0.000255961	2.61229	1.14882			0.000164788	0.000218173
42151	OG1RF_RS00185	OG1RF_10036	41524	42777	-	proA	glutamate-5-semialdehyde_dehydrogenase	AEA92723.1	PF00171	0.000167621	0.000178947	0.000190724	0.000312205	0.000222517	0.000257957	0.000251523	0.373184	0.00019863	0.686064	-0.543585	0.000179097	0.000261051
42188	OG1RF_RS00185	OG1RF_10036	41524	42777	-	proA	glutamate-5-semialdehyde_dehydrogenase	AEA92723.1	PF00171	1.04e-06	3.38e-06	8.75e-07	0.000188671	0.000127442	0.000205084	0.000155352	0.373184	4.36e-103	0.0104353	-6.58238	1.765e-06	0.000169137
42274	OG1RF_RS00185	OG1RF_10036	41524	42777	-	proA	glutamate-5-semialdehyde_dehydrogenase	AEA92723.1	PF00171	0.000160333	0.00017332	0.000163603	0.000123534	0.000161831	0.000189062	0.000140557	59938.6	72575.1			0.000165752	0.000153746
42483	OG1RF_RS00185	OG1RF_10036	41524	42777	-	proA	glutamate-5-semialdehyde_dehydrogenase	AEA92723.1	PF00171	0.000169703	0.000195829	0.000233593	0.000168456	8.29e-05	0.000132984	0.000121323	0.373184	6.96e-06	1.57977	0.659718	0.000199708	0.000126416
43057	OG1RF_RS00190	OG1RF_10037	42764	43615	-	proB	glutamate_5-kinase	AEA92724.1	PF00696	0.000133264	0.000112546	0.000121608	0.000226854	0.000256906	0.000190664	0.000236727	0.373184	2.7e-14	0.537661	-0.89523	0.000122473	0.000227788
43454	OG1RF_RS00190	OG1RF_10037	42764	43615	-	proB	glutamate_5-kinase	AEA92724.1	PF00696	0.000160333	0.000104667	0.000116359	0.000195409	0.000246792	0.000217902	0.000186423	0.373184	3.48e-08	0.600665	-0.735367	0.00012712	0.000211632
43579	OG1RF_RS00190	OG1RF_10037	42764	43615	-	proB	glutamate_5-kinase	AEA92724.1	PF00696	0.000155127	0.000166567	0.000152229	0.000145995	0.000129465	0.000126575	0.000180505	54939.8	70160.2			0.000157974	0.000145635
43620	Intergenic_37_43616_43898	Intergenic_37_43616_43898	43616	43898	.	Intergenic_37_43616_43898	Intergenic_37_43616_43898	NA	NA	0.000261322	0.000320755	0.000230093	0.000125781	0.000129465	0.000118564	0.000137598	0.373184	2.66e-22	2.11747	1.08234	0.000270723	0.000127852
43802	Intergenic_37_43616_43898	Intergenic_37_43616_43898	43616	43898	.	Intergenic_37_43616_43898	Intergenic_37_43616_43898	NA	NA	0.000348776	0.000375902	0.000377073	0.000240331	0.000246792	0.000341272	0.000288511	0.373184	0.0498972	1.31524	0.395328	0.00036725	0.000279226
44202	OG1RF_RS00195	OG1RF_10038	43899	44384	+	dut	dUTP_diphosphatase	AEA92725.1	PF00692	5.21e-05	6.75e-05	3.41e-05	6.74e-05	2.63e-05	3.85e-05	2.52e-05	13724.6	8127.02			5.12333e-05	3.935e-05
44460	Intergenic_38_44385_44462	Intergenic_38_44385_44462	44385	44462	.	Intergenic_38_44385_44462	Intergenic_38_44385_44462	NA	NA	3.75e-05	4.28e-05	4.11e-05	0.000175194	0.000192174	0.000163426	0.000190861	0.373184	9.68e-51	0.224299	-2.1565	4.04667e-05	0.000180414
45155	OG1RF_RS00200	OG1RF_10039	44463	45833	+	radA	DNA_repair_protein_RadA	AEA92726.1	NA	0.000118688	0.000115922	0.000135606	0.000233592	0.000214426	0.000176244	0.000210096	0.373184	4.91e-08	0.591618	-0.757262	0.000123405	0.000208589
45325	OG1RF_RS00200	OG1RF_10039	44463	45833	+	radA	DNA_repair_protein_RadA	AEA92726.1	NA	0.000298802	0.000329759	0.000307083	0.000130273	0.000115304	0.000165028	9.77e-05	0.373184	3.15e-37	2.45428	1.2953	0.000311881	0.000127076
45599	OG1RF_RS00200	OG1RF_10039	44463	45833	+	radA	DNA_repair_protein_RadA	AEA92726.1	NA	0.000179073	0.000212711	0.000209971	0.000130273	9.71e-05	0.000150608	0.000152393	0.373184	0.00372225	1.51278	0.597204	0.000200585	0.000132594
45603	OG1RF_RS00200	OG1RF_10039	44463	45833	+	radA	DNA_repair_protein_RadA	AEA92726.1	NA	0.000242582	0.000189077	0.000237967	8.98e-05	9.31e-05	0.000147404	0.000150914	0.373184	1.32e-11	1.85536	0.891702	0.000223209	0.000120305
46117	OG1RF_RS00205	OG1RF_10040	45937	47082	+	NA	PIN_domain_protein	AEA92727.1	PF01850	0.000243623	0.000213837	0.000244091	0.00015498	0.000175991	0.0001442	0.000158311	0.373184	0.000163791	1.4766	0.562282	0.00023385	0.000158371
46181	OG1RF_RS00205	OG1RF_10040	45937	47082	+	NA	PIN_domain_protein	AEA92727.1	PF01850	0.000225924	0.000225091	0.000204722	0.000190917	0.000159808	0.000176244	0.000168668	88.0714	77.8061			0.000218579	0.000173909
46306	OG1RF_RS00205	OG1RF_10040	45937	47082	+	NA	PIN_domain_protein	AEA92727.1	PF01850	0.000258199	0.0002476	0.000232718	0.000184179	0.000230609	0.000113757	0.000187902	0.373184	0.0194867	1.37441	0.458809	0.000246172	0.000179112
46541	OG1RF_RS00205	OG1RF_10040	45937	47082	+	NA	PIN_domain_protein	AEA92727.1	PF01850	0.000206142	0.000208209	0.000205597	0.000139257	0.000103167	0.000126575	0.000167189	0.373184	0.000463653	1.54162	0.624446	0.000206649	0.000134047
46616	OG1RF_RS00205	OG1RF_10040	45937	47082	+	NA	PIN_domain_protein	AEA92727.1	PF01850	0.000131182	0.000183449	0.000160103	0.000186425	0.000214426	0.000184255	0.000153873	3798.64	6707.77			0.000158245	0.000184745
46897	OG1RF_RS00205	OG1RF_10040	45937	47082	+	NA	PIN_domain_protein	AEA92727.1	PF01850	0.000228006	0.0001857	0.000192474	8.31e-05	9.31e-05	0.000113757	9.62e-05	0.373184	1.53e-15	2.09303	1.0656	0.00020206	9.65392e-05
51611	OG1RF_RS00230	OG1RF_10045	51295	51693	+	cysS2	cysteine--tRNA_ligase	AEA92732.1	PF00636	9.47e-05	9e-05	9.36e-05	0.000132519	0.000121373	0.000116962	0.000127241	97.0278	133.1			9.27667e-05	0.000124524
52330	OG1RF_RS00235	OG1RF_10046	51683	52540	+	NA	RNA_methyltransferase	AEA92733.1	PF08032,PF00588	9.06e-05	0.000146309	0.000118984	0.000107812	0.000129465	0.000110553	0.000147955	99939	86841.9			0.000118631	0.000123946
52810	OG1RF_RS00240	OG1RF_10047	52555	53085	+	NA	protein_of_hypothetical_function_DUF901	AEA92734.1	PF05991	7.18e-05	0.000120424	8.05e-05	0.000336912	0.00021038	0.000251548	0.000321061	0.373184	1.1e-55	0.3247	-1.62282	9.0908e-05	0.000279975
52856	OG1RF_RS00240	OG1RF_10047	52555	53085	+	NA	protein_of_hypothetical_function_DUF901	AEA92734.1	PF05991	0.000105153	7.99e-05	8.57e-05	0.000224608	0.000258929	0.000338068	0.000269277	0.373184	1.14e-53	0.330929	-1.59541	9.0251e-05	0.000272721
53273	OG1RF_RS00245	OG1RF_10048	53171	53737	+	NA	ECF_family_DNA_directed_RNA_polymerase_sigma_subunit	AEA92735.1	PF08281	0.000288391	0.000291493	0.000287835	0.000233592	0.000232632	0.000152211	0.000165709	0.373184	2.38e-07	1.47544	0.561147	0.00028924	0.000196036
53630	OG1RF_RS00245	OG1RF_10048	53171	53737	+	NA	ECF_family_DNA_directed_RNA_polymerase_sigma_subunit	AEA92735.1	PF08281	3.64e-05	2.93e-05	3.24e-05	0.000163964	0.000141602	0.00022431	0.000213055	0.373184	1.4e-65	0.176059	-2.50587	3.27e-05	0.000185733
54035	OG1RF_RS00250	OG1RF_10049	53795	54097	+	veg	Veg_protein	AEA92736.1	PF06257	0.000121811	0.000117047	0.000142605	0.000251561	0.000200265	0.000237128	0.000275196	0.373184	3.98e-17	0.527529	-0.922677	0.000127154	0.000241037
54037	OG1RF_RS00250	OG1RF_10049	53795	54097	+	veg	Veg_protein	AEA92736.1	PF06257	0.000186361	0.000146309	0.000192474	7.86e-05	0.000117327	9.45e-05	0.000118364	0.373184	1.54e-06	1.71284	0.776387	0.000175048	0.000102198
54211	Intergenic_49_54098_54277	Intergenic_49_54098_54277	54098	54277	.	Intergenic_49_54098_54277	Intergenic_49_54098_54277	NA	NA	0.000215513	0.000207084	0.000239717	0.000107812	0.00019622	0.0001442	0.000152393	0.373184	0.00124226	1.47028	0.556088	0.000220771	0.000150156
54539	OG1RF_RS00255	OG1RF_10050	54278	55129	+	ispE	4-diphosphocytidyl-2-C-methyl-D-erythritol_kinase	AEA92737.1	PF00288,PF08544	0.00021343	0.000223966	0.000240592	8.09e-05	4.65e-05	5.93e-05	5.77e-05	0.373184	3.7e-46	3.69879	1.88705	0.000225996	6.11e-05
55235	Intergenic_50_55130_55295	Intergenic_50_55130_55295	55130	55295	.	Intergenic_50_55130_55295	Intergenic_50_55130_55295	NA	NA	0	0	3.5e-06	0	0	1.6e-06	0	184826	104996			1.16667e-06	4e-07
55361	OG1RF_RS00260	OG1RF_10051	55296	56249	+	adcA	metal_ABC_superfamily_ATP_binding_cassette_transporter,_binding_protein	AEA92738.1	PF01297	0.000236335	0.000276862	0.000237092	0.000276268	0.000222517	0.000192266	0.000285552	133627	139403			0.000250096	0.000244151
56712	OG1RF_RS00265	OG1RF_10052	56275	56967	+	NA	ABC_superfamily_ATP_binding_cassette_transporter,_ABC_protein	AEA92739.1	PF00005	0	0	0	0	0	0	0	80214	NaN			0	0
57000	Intergenic_52_56968_57128	Intergenic_52_56968_57128	56968	57128	.	Intergenic_52_56968_57128	Intergenic_52_56968_57128	NA	NA	0.000215513	0.000180073	0.000195973	0.000123534	0.000167899	0.000176244	0.000144996	45.9016	57.9627			0.000197186	0.000153168
57791	OG1RF_RS00270	OG1RF_10053	57129	57968	+	zurM	metal_cation_ABC_superfamily_ATP_binding_cassette_transporter,_membrane_protein	AEA92740.1	PF00950	0	0	0	0	0	0	0	80535.3	NaN			0	0
58421	OG1RF_RS00275	OG1RF_10054	58112	58933	+	purR	purine_operon_repressor	AEA92741.1	PF09182,PF00156	0.000310255	0.000273486	0.000289585	0.000265038	0.00022454	0.000304421	0.000289991	36635.1	50299.3			0.000291109	0.000270997
58634	OG1RF_RS00275	OG1RF_10054	58112	58933	+	purR	purine_operon_repressor	AEA92741.1	PF09182,PF00156	3.12e-06	1.13e-06	0	0.000226854	0.000155762	0.000131382	0.000190861	0.373184	2.09e-106	0.00803943	-6.95869	1.41667e-06	0.000176215
58847	OG1RF_RS00275	OG1RF_10054	58112	58933	+	purR	purine_operon_repressor	AEA92741.1	PF09182,PF00156	0.000283186	0.000353393	0.00032808	0.000125781	0.000161831	0.000168233	0.000152393	0.373184	8.21e-28	2.11465	1.08042	0.000321553	0.000152059
58862	OG1RF_RS00275	OG1RF_10054	58112	58933	+	purR	purine_operon_repressor	AEA92741.1	PF09182,PF00156	0.000170744	0.000176697	0.000141731	0.000175194	0.000202288	0.000176244	0.000174586	17304.2	16981			0.000163057	0.000182078
59042	Intergenic_54_58934_59134	Intergenic_54_58934_59134	58934	59134	.	Intergenic_54_58934_59134	Intergenic_54_58934_59134	NA	NA	0.000199896	0.00019808	0.000167977	0.000101074	0.000115304	0.000123371	0.000142036	0.373184	0.00185058	1.56627	0.64733	0.000188651	0.000120446
60910	Intergenic_55_60521_60960	Intergenic_55_60521_60960	60521	60960	.	Intergenic_55_60521_60960	Intergenic_55_60521_60960	NA	NA	9.89e-05	0.000105793	0.000104986	0.000175194	0.000163854	0.000227515	0.000217493	0.373184	2.26e-14	0.526627	-0.925146	0.000103226	0.000196014
61477	OG1RF_RS00285	OG1RF_10056	60961	64950	+	NA	5-nucleotidase	AEA92743.1	PF00149,PF02872	0.000214471	0.000178947	0.000199473	0.000123534	0.000113281	0.000163426	0.000133159	0.373184	0.0120123	1.48204	0.567587	0.00019763	0.00013335
61645	OG1RF_RS00285	OG1RF_10056	60961	64950	+	NA	5-nucleotidase	AEA92743.1	PF00149,PF02872	7.91e-05	9.45e-05	9.71e-05	0.000256053	0.000208357	0.000213095	0.000266318	0.373184	3.04e-35	0.382416	-1.38678	9.02333e-05	0.000235956
62313	OG1RF_RS00285	OG1RF_10056	60961	64950	+	NA	5-nucleotidase	AEA92743.1	PF00149,PF02872	0	0	0	0	0	0	0	80511.5	NaN			0	0
62333	OG1RF_RS00285	OG1RF_10056	60961	64950	+	NA	5-nucleotidase	AEA92743.1	PF00149,PF02872	0.000153045	0.000212711	0.000188099	0.000112304	0.000107213	9.77e-05	8.88e-05	0.373184	1.27e-09	1.81882	0.863006	0.000184618	0.000101504
62348	OG1RF_RS00285	OG1RF_10056	60961	64950	+	NA	5-nucleotidase	AEA92743.1	PF00149,PF02872	0.000103071	9.57e-05	0.000111985	0.000199901	0.00013351	0.000152211	0.000180505	0.373184	0.000222617	0.622016	-0.684978	0.000103585	0.000166532
62565	OG1RF_RS00285	OG1RF_10056	60961	64950	+	NA	5-nucleotidase	AEA92743.1	PF00149,PF02872	9.37e-05	6.87e-05	0.000130357	0.00028076	0.000240723	0.000222708	0.000224891	0.373184	5.97e-30	0.402796	-1.31188	9.75857e-05	0.000242271
63346	OG1RF_RS00285	OG1RF_10056	60961	64950	+	NA	5-nucleotidase	AEA92743.1	PF00149,PF02872	0.000201978	0.000267858	0.000241467	0.000112304	0.000127442	0.000105746	0.000168668	0.373184	1.19e-12	1.84457	0.883284	0.000237101	0.00012854
63714	OG1RF_RS00285	OG1RF_10056	60961	64950	+	NA	5-nucleotidase	AEA92743.1	PF00149,PF02872	0.000206142	0.000255478	0.000223094	0.000125781	0.000117327	0.000120166	0.000174586	0.373184	2.54e-08	1.69738	0.763308	0.000228238	0.000134465
64241	OG1RF_RS00285	OG1RF_10056	60961	64950	+	NA	5-nucleotidase	AEA92743.1	PF00149,PF02872	8.33e-05	7.2e-05	0.000117234	0.000283006	0.000337821	0.000306024	0.00022785	0.373184	4.45e-55	0.314695	-1.66797	9.08447e-05	0.000288675
64499	OG1RF_RS00285	OG1RF_10056	60961	64950	+	NA	5-nucleotidase	AEA92743.1	PF00149,PF02872	0.000330036	0.000337637	0.000307083	0.000179686	9.31e-05	0.000230719	0.000216014	0.373184	2.18e-16	1.80631	0.853046	0.000324919	0.00017988
64549	OG1RF_RS00285	OG1RF_10056	60961	64950	+	NA	5-nucleotidase	AEA92743.1	PF00149,PF02872	0.000231129	0.000246475	0.000225719	0.000112304	9.31e-05	7.85e-05	9.62e-05	0.373184	8.96e-28	2.46712	1.30283	0.000234441	9.5026e-05
64845	OG1RF_RS00285	OG1RF_10056	60961	64950	+	NA	5-nucleotidase	AEA92743.1	PF00149,PF02872	0.00016658	0.000208209	0.000190724	9.66e-05	0.00011935	9.93e-05	0.000102089	0.373184	2.89e-09	1.80673	0.853378	0.000188504	0.000104335
64879	OG1RF_RS00285	OG1RF_10056	60961	64950	+	NA	5-nucleotidase	AEA92743.1	PF00149,PF02872	0.000121811	0.000129427	0.000124233	4.27e-05	5.06e-05	8.17e-05	5.77e-05	0.373184	1.88e-08	2.15139	1.10527	0.000125157	5.8175e-05
65231	OG1RF_RS00290	OG1RF_10057	65086	66765	+	NA	oligopeptide_ABC_superfamily_ATP_binding_cassette_transporter,_binding_protein	AEA92744.1	PF00496	0.000168662	0.000186826	0.000160103	0.000148241	0.000188128	0.000142597	0.000168668	79981.9	82629.4			0.000171864	0.000161909
65280	OG1RF_RS00290	OG1RF_10057	65086	66765	+	NA	oligopeptide_ABC_superfamily_ATP_binding_cassette_transporter,_binding_protein	AEA92744.1	PF00496	0.000300885	0.000262231	0.000268588	0.000168456	0.000163854	0.000136188	0.000134639	0.373184	3.16e-17	1.83862	0.878622	0.000277235	0.000150784
65745	OG1RF_RS00290	OG1RF_10057	65086	66765	+	NA	oligopeptide_ABC_superfamily_ATP_binding_cassette_transporter,_binding_protein	AEA92744.1	PF00496	0.000210307	0.000211586	0.000223094	0.000161718	0.00013351	0.000179448	0.000158311	0.373184	0.94677			0.000214996	0.000158247
66213	OG1RF_RS00290	OG1RF_10057	65086	66765	+	NA	oligopeptide_ABC_superfamily_ATP_binding_cassette_transporter,_binding_protein	AEA92744.1	PF00496	0.000154086	0.000105793	0.000133857	0.000314451	0.000244769	0.000208288	0.000210096	0.373184	5.39e-14	0.537008	-0.896984	0.000131245	0.000244401
66371	OG1RF_RS00290	OG1RF_10057	65086	66765	+	NA	oligopeptide_ABC_superfamily_ATP_binding_cassette_transporter,_binding_protein	AEA92744.1	PF00496	0.000266528	0.00023522	0.00025634	0.00015498	0.00011935	0.000145802	0.000176066	0.373184	2.76e-10	1.69538	0.761611	0.000252696	0.00014905
66680	OG1RF_RS00290	OG1RF_10057	65086	66765	+	NA	oligopeptide_ABC_superfamily_ATP_binding_cassette_transporter,_binding_protein	AEA92744.1	PF00496	9.06e-05	6.53e-05	6.82e-05	0.000226854	0.000248815	0.000240333	0.000272236	0.373184	2.49e-53	0.302356	-1.72568	7.47e-05	0.00024706
66736	OG1RF_RS00290	OG1RF_10057	65086	66765	+	NA	oligopeptide_ABC_superfamily_ATP_binding_cassette_transporter,_binding_protein	AEA92744.1	PF00496	0.000116606	0.000113671	0.000131232	0.000251561	0.000234654	0.000225913	0.000244125	0.373184	1.15e-18	0.504063	-0.988323	0.000120503	0.000239063
66871	OG1RF_RS00295	OG1RF_10058	66812	67036	-	NA	protein_of_hypothetical_function_DUF896	AEA92745.1	PF05979	0.000230088	0.0002476	0.000234468	0.00021787	0.00021038	0.000208288	0.000242646	39796.3	45906.5			0.000237385	0.000219796
66879	OG1RF_RS00295	OG1RF_10058	66812	67036	-	NA	protein_of_hypothetical_function_DUF896	AEA92745.1	PF05979	0	0	0	0	0	1.6e-06	0	48682.2	165030			0	4e-07
66883	OG1RF_RS00295	OG1RF_10058	66812	67036	-	NA	protein_of_hypothetical_function_DUF896	AEA92745.1	PF05979	0.000221759	0.000184575	0.000217845	0.000307713	0.000103167	0.000243537	0.000190861	141213	186592			0.00020806	0.000211319
66933	OG1RF_RS00295	OG1RF_10058	66812	67036	-	NA	protein_of_hypothetical_function_DUF896	AEA92745.1	PF05979	0.000340447	0.000303873	0.000327205	0.000107812	0.000171945	7.53e-05	0.000113925	0.373184	1.05e-48	2.76208	1.46576	0.000323842	0.000117246
67057	OG1RF_RS00300	OG1RF_10059	67051	68037	-	NA	bacterial_luciferase	AEA92746.1	PF00296	0.000188443	0.000187951	0.000194223	9.43e-05	0.000125419	0.000113757	0.000118364	0.373184	1.17e-06	1.68383	0.751748	0.000190206	0.00011296
67120	OG1RF_RS00300	OG1RF_10059	67051	68037	-	NA	bacterial_luciferase	AEA92746.1	PF00296	0.000122853	0.000171069	0.000132982	0.000186425	0.000226563	0.000229117	0.000192341	0.373184	0.000860149	0.682136	-0.55187	0.000142301	0.000208611
67441	OG1RF_RS00300	OG1RF_10059	67051	68037	-	NA	bacterial_luciferase	AEA92746.1	PF00296	0.000145757	0.000163191	0.000153104	0.000175194	0.000220494	0.000166631	0.000199739	265.707	317.145			0.000154017	0.000190515
67591	OG1RF_RS00300	OG1RF_10059	67051	68037	-	NA	bacterial_luciferase	AEA92746.1	PF00296	0.000257157	0.000229593	0.000255465	0.000116796	0.000165876	0.000132984	0.000187902	0.373184	2.4e-08	1.63964	0.713382	0.000247405	0.000150889
68039	Intergenic_59_68038_68198	Intergenic_59_68038_68198	68038	68198	.	Intergenic_59_68038_68198	Intergenic_59_68038_68198	NA	NA	0.000251952	0.000328633	0.000293085	0.000274022	0.000293318	0.000208288	0.000318102	48217.6	48311.9			0.000291223	0.000273433
68387	OG1RF_RS00305	OG1RF_10060	68199	68870	+	ruvA	crossover_junction_ATP-dependent_DNA_helicase_RuvA	AEA92747.1	PF01330,PF07499	0	0	0	0	0	1.6e-06	0	48535.9	165030			0	4e-07
69939	Intergenic_61_69900_70014	Intergenic_61_69900_70014	69900	70014	.	Intergenic_61_69900_70014	Intergenic_61_69900_70014	NA	NA	0.000163456	0.000192453	0.000161853	0.000116796	0.000208357	0.000208288	0.000192341	77603.6	47164.8			0.000172587	0.000181445
70007	Intergenic_61_69900_70014	Intergenic_61_69900_70014	69900	70014	.	Intergenic_61_69900_70014	Intergenic_61_69900_70014	NA	NA	4.37e-05	4.05e-05	1.57e-05	0.000152733	0.00013351	0.000118564	0.000127241	0.373184	4.33e-33	0.250353	-1.99796	3.33e-05	0.000133012
70013	Intergenic_61_69900_70014	Intergenic_61_69900_70014	69900	70014	.	Intergenic_61_69900_70014	Intergenic_61_69900_70014	NA	NA	8.95e-05	0.000110295	9.97e-05	6.29e-05	6.88e-05	8.01e-05	8.29e-05	458.27	693.516			9.98317e-05	7.3675e-05
70433	OG1RF_RS00315	OG1RF_10062	70015	70452	-	NA	hypothetical_protein	AEA92749.1	NA	0.00012077	0.000138431	0.000175851	0.000206639	0.000184082	0.000201879	0.000218973	0.373184	0.185114			0.000145017	0.000202893
70502	Intergenic_62_70453_70517	Intergenic_62_70453_70517	70453	70517	.	Intergenic_62_70453_70517	Intergenic_62_70453_70517	NA	NA	0.000164497	0.000133929	0.000153979	0.000220116	0.000192174	0.000214697	0.000241166	0.373184	0.00302335	0.694816	-0.525297	0.000150802	0.000217038
70742	OG1RF_RS00320	OG1RF_10063	70518	71363	+	NA	N-acylglucosamine-6-phosphate_2-epimerase	AEA92750.1	PF04131	0.00017595	0.000202582	0.000183725	0.000132519	0.000123396	0.000102542	0.000119843	0.373184	0.000151283	1.56738	0.648351	0.000187419	0.000119575
71263	OG1RF_RS00320	OG1RF_10063	70518	71363	+	NA	N-acylglucosamine-6-phosphate_2-epimerase	AEA92750.1	PF04131	4.48e-05	4.84e-05	4.81e-05	0.000188671	0.000254883	0.000206686	0.000210096	0.373184	3.02e-62	0.218984	-2.1911	4.71e-05	0.000215084
71730	OG1RF_RS00325	OG1RF_10064	71541	73880	+	NA	glycoside_hydrolase_family_protein	AEA92751.1	PF05592	7.81e-05	0.000120424	9.45e-05	0.000215624	0.00014767	0.000222708	0.000239686	0.373184	7.76e-21	0.47318	-1.07954	9.76747e-05	0.000206422
72339	OG1RF_RS00325	OG1RF_10064	71541	73880	+	NA	glycoside_hydrolase_family_protein	AEA92751.1	PF05592	0.000426861	0.000381529	0.000433066	0.000141503	0.000184082	0.000128177	0.000176066	0.373184	2.48e-57	2.62814	1.39404	0.000413819	0.000157457
72655	OG1RF_RS00325	OG1RF_10064	71541	73880	+	NA	glycoside_hydrolase_family_protein	AEA92751.1	PF05592	0.000238417	0.000186826	0.000210846	0.000132519	8.9e-05	0.000113757	0.000108007	0.373184	1.29e-13	1.91327	0.936038	0.00021203	0.000110821
73659	OG1RF_RS00325	OG1RF_10064	71541	73880	+	NA	glycoside_hydrolase_family_protein	AEA92751.1	PF05592	0.000160333	0.000158689	0.000142605	0.00017744	0.000155762	0.000142597	0.000205657	24141.6	20215.9			0.000153876	0.000170364
73665	OG1RF_RS00325	OG1RF_10064	71541	73880	+	NA	glycoside_hydrolase_family_protein	AEA92751.1	PF05592	0	0	0	0	0	0	0	80329.7	NaN			0	0
73812	OG1RF_RS00325	OG1RF_10064	71541	73880	+	NA	glycoside_hydrolase_family_protein	AEA92751.1	PF05592	7.5e-05	8.44e-05	8.92e-05	0.000128027	0.000143625	0.000179448	0.000139077	0.373184	3.99e-07	0.561639	-0.832284	8.28667e-05	0.000147544
74188	Intergenic_64_73881_74426	Intergenic_64_73881_74426	73881	74426	.	Intergenic_64_73881_74426	Intergenic_64_73881_74426	NA	NA	0	0	0	0	2.02e-06	0	0	43843.9	165030			0	5.05e-07
74200	Intergenic_64_73881_74426	Intergenic_64_73881_74426	73881	74426	.	Intergenic_64_73881_74426	Intergenic_64_73881_74426	NA	NA	0.000125976	0.000118173	0.000118109	8.76e-05	8.29e-05	0.00012978	7.99e-05	1362.87	1654.64			0.000120753	9.5045e-05
74242	Intergenic_64_73881_74426	Intergenic_64_73881_74426	73881	74426	.	Intergenic_64_73881_74426	Intergenic_64_73881_74426	NA	NA	0.000377928	0.000365773	0.000352577	2.47e-05	1.01e-05	1.76e-05	2.81e-05	0.373184	3.44e-148	18.1578	4.18252	0.000365426	2.0125e-05
74437	OG1RF_RS00330	OG1RF_10065	74427	75344	+	NA	cro/CI_family_transcriptional_regulator	AEA92752.1	PF01381	0.00028735	0.000293744	0.000248466	8.76e-05	9.31e-05	0.000124973	8.14e-05	0.373184	2e-40	2.85755	1.51478	0.00027652	9.67683e-05
74777	OG1RF_RS00330	OG1RF_10065	74427	75344	+	NA	cro/CI_family_transcriptional_regulator	AEA92752.1	PF01381	0.000146798	0.000127176	0.000102361	6.06e-05	7.89e-05	7.69e-05	5.33e-05	0.373184	2.5e-05	1.86051	0.895699	0.000125445	6.7425e-05
74871	OG1RF_RS00330	OG1RF_10065	74427	75344	+	NA	cro/CI_family_transcriptional_regulator	AEA92752.1	PF01381	0.000117647	9.79e-05	7.61e-05	0.000247069	0.000277135	0.000328455	0.000291471	0.373184	5.69e-55	0.339876	-1.55692	9.72157e-05	0.000286032
74876	OG1RF_RS00330	OG1RF_10065	74427	75344	+	NA	cro/CI_family_transcriptional_regulator	AEA92752.1	PF01381	0.000297761	0.000229593	0.000275587	0.000137011	0.000125419	7.69e-05	0.000137598	0.373184	1.39e-27	2.24476	1.16656	0.000267647	0.000119232
74880	OG1RF_RS00330	OG1RF_10065	74427	75344	+	NA	cro/CI_family_transcriptional_regulator	AEA92752.1	PF01381	0.000372722	0.000506455	0.000447939	0.00017744	0.000163854	0.000157017	0.000233768	0.373184	2.74e-51	2.41707	1.27326	0.000442372	0.00018302
75141	OG1RF_RS00330	OG1RF_10065	74427	75344	+	NA	cro/CI_family_transcriptional_regulator	AEA92752.1	PF01381	0.000245705	0.000280238	0.000286961	6.29e-05	0.000103167	0.000104144	0.0001302	0.373184	7.18e-36	2.7069	1.43664	0.000270968	0.000100103
75168	OG1RF_RS00330	OG1RF_10065	74427	75344	+	NA	cro/CI_family_transcriptional_regulator	AEA92752.1	PF01381	0.0001114	8.55e-05	8.75e-05	0.000233592	0.000125419	0.000171437	0.000161271	0.373184	6.03e-09	0.548199	-0.867227	9.48e-05	0.00017293
75186	OG1RF_RS00330	OG1RF_10065	74427	75344	+	NA	cro/CI_family_transcriptional_regulator	AEA92752.1	PF01381	0.000271733	0.000243098	0.000189849	9.88e-05	0.000107213	0.000139393	0.000142036	0.373184	1.83e-13	1.92756	0.946775	0.000234893	0.000121861
75189	OG1RF_RS00330	OG1RF_10065	74427	75344	+	NA	cro/CI_family_transcriptional_regulator	AEA92752.1	PF01381	2.08e-06	7.88e-06	2.62e-06	0.000170702	0.000143625	0.000134586	0.000213055	0.373184	7.68e-97	0.0253386	-5.30252	4.19333e-06	0.000165492
75238	OG1RF_RS00330	OG1RF_10065	74427	75344	+	NA	cro/CI_family_transcriptional_regulator	AEA92752.1	PF01381	6.45e-05	7.99e-05	0.000102361	0.000123534	0.000121373	0.000153813	0.000115405	0.373184	0.0922311			8.22537e-05	0.000128531
75448	OG1RF_RS00335	OG1RF_10066	75388	76041	-	NA	crp/Fnr_family_transcriptional_regulator	AEA92753.1	NA	0.000112441	0.000127176	0.000139981	5.39e-05	4.65e-05	9.77e-05	7.84e-05	0.373184	0.00017205	1.83049	0.87223	0.000126533	6.9125e-05
76015	OG1RF_RS00335	OG1RF_10066	75388	76041	-	NA	crp/Fnr_family_transcriptional_regulator	AEA92753.1	NA	2.08e-06	0	1.75e-06	0.000276268	0.000188128	0.000208288	0.000176066	0.373184	1.73e-128	0.00601669	-7.37681	1.27667e-06	0.000212188
76124	OG1RF_RS00340	OG1RF_10067	76041	76193	+	NA	hypothetical_protein	AEA92754.1	NA	0.000232171	0.000177822	0.000177601	6.74e-06	3.03e-05	4.33e-05	6.21e-05	0.373184	1.71e-49	5.50027	2.4595	0.000195865	3.561e-05
77532	OG1RF_RS00350	OG1RF_10069	77221	77793	+	NA	hypothetical_protein	AEA92756.1	NA	0.000188443	0.000209335	0.000198598	0.000226854	0.000163854	0.000203482	0.00016423	93843.1	72539.1			0.000198792	0.000189605
77598	OG1RF_RS00350	OG1RF_10069	77221	77793	+	NA	hypothetical_protein	AEA92756.1	NA	0.000156168	0.000155313	0.000163603	0.000399802	0.000293318	0.000261161	0.000344734	0.373184	1.37e-28	0.487635	-1.03613	0.000158361	0.000324754
77741	OG1RF_RS00350	OG1RF_10069	77221	77793	+	NA	hypothetical_protein	AEA92756.1	NA	0.000203019	0.000221715	0.000197723	0.000235838	0.000186105	0.000248344	0.000221932	39580.6	34157.3			0.000207486	0.000223055
77802	Intergenic_69_77794_77805	Intergenic_69_77794_77805	77794	77805	.	Intergenic_69_77794_77805	Intergenic_69_77794_77805	NA	NA	8.85e-05	8.22e-05	6.12e-05	0.000278514	0.000218471	0.000304421	0.000301827	0.373184	5.55e-67	0.280267	-1.83513	7.73e-05	0.000275808
77995	OG1RF_RS00355	OG1RF_10070	77806	77997	+	NA	hypothetical_protein	AEA92757.1	NA	5.21e-05	7.2e-05	7.35e-05	0.000184179	9.91e-05	0.000163426	0.000180505	0.373184	8.25e-19	0.420061	-1.25133	6.58667e-05	0.000156803
78963	OG1RF_RS00365	OG1RF_10072	78581	79141	+	NA	stress_response_regulator_Gls24	AEA92759.1	PF03780	0.000104112	0.000154187	0.00014348	9.43e-05	0.000145648	9.77e-05	0.000102089	3594.51	2214.81			0.000133926	0.000109934
79698	OG1RF_RS00375	OG1RF_10074	79572	80087	+	NA	hypothetical_protein	AEA92761.1	NA	0.000134305	0.00014856	0.000189849	6.96e-05	5.06e-05	4.97e-05	6.66e-05	0.373184	1.22e-20	2.66505	1.41416	0.000157571	5.9125e-05
80141	Intergenic_74_80088_80241	Intergenic_74_80088_80241	80088	80241	.	Intergenic_74_80088_80241	Intergenic_74_80088_80241	NA	NA	0.000136387	0.000101291	0.000121608	0.000197655	0.000186105	0.000140995	0.000173107	0.373184	0.22361			0.000119762	0.000174466
80186	Intergenic_74_80088_80241	Intergenic_74_80088_80241	80088	80241	.	Intergenic_74_80088_80241	Intergenic_74_80088_80241	NA	NA	0	6.75e-06	2.62e-06	0.00017744	0.000212403	0.000173039	0.000137598	0.373184	9.02e-102	0.0178354	-5.80911	3.12333e-06	0.00017512
80216	Intergenic_74_80088_80241	Intergenic_74_80088_80241	80088	80241	.	Intergenic_74_80088_80241	Intergenic_74_80088_80241	NA	NA	0.000123894	0.000131678	0.000117234	0.000175194	0.000165876	0.000171437	0.000183464	0.373184	0.394158			0.000124269	0.000173993
80379	OG1RF_RS00380	OG1RF_10075	80242	80757	+	NA	hypothetical_protein	AEA92762.1	NA	2.08e-06	5.63e-06	2.62e-06	0.000296483	0.000234654	0.000232322	0.000281114	0.373184	1.49e-158	0.0131856	-6.24489	3.44333e-06	0.000261143
80423	OG1RF_RS00380	OG1RF_10075	80242	80757	+	NA	hypothetical_protein	AEA92762.1	NA	0.000200937	0.000226217	0.00021872	0.000137011	0.000101144	7.69e-05	9.32e-05	0.373184	4.53e-19	2.10938	1.07682	0.000215291	0.000102064
80451	OG1RF_RS00380	OG1RF_10075	80242	80757	+	NA	hypothetical_protein	AEA92762.1	NA	0.000150963	0.000139557	0.000157478	0.000112304	0.000135533	0.000107349	0.000127241	1386.75	921.45			0.000149333	0.000120607
80598	OG1RF_RS00380	OG1RF_10075	80242	80757	+	NA	hypothetical_protein	AEA92762.1	NA	0.000201978	0.000193578	0.000199473	0.00016621	7.69e-05	0.0001442	0.000108007	0.373184	6.85e-06	1.60175	0.679645	0.000198343	0.000123829
80785	OG1RF_RS00385	OG1RF_10076	80757	82154	+	NA	hypothetical_protein	AEA92763.1	NA	0	0	0	0	0	0	0	80498.8	NaN			0	0
80835	OG1RF_RS00385	OG1RF_10076	80757	82154	+	NA	hypothetical_protein	AEA92763.1	NA	1.04e-06	4.5e-06	8.75e-07	0.000175194	0.000153739	0.000165028	0.000213055	0.373184	1.73e-108	0.0120978	-6.36911	2.13833e-06	0.000176754
80930	OG1RF_RS00385	OG1RF_10076	80757	82154	+	NA	hypothetical_protein	AEA92763.1	NA	0.000109318	0.000172195	0.000142605	0.000116796	6.47e-05	5.61e-05	0.000100609	0.373184	0.000455721	1.67204	0.741605	0.000141373	8.45513e-05
80960	OG1RF_RS00385	OG1RF_10076	80757	82154	+	NA	hypothetical_protein	AEA92763.1	NA	0.000144716	0.000169944	0.000151354	0.000101074	0.000127442	7.53e-05	0.000134639	2.98547	2.81298			0.000155338	0.000109614
80969	OG1RF_RS00385	OG1RF_10076	80757	82154	+	NA	hypothetical_protein	AEA92763.1	NA	0.000251952	0.000271235	0.00025284	4.72e-05	6.88e-05	8.81e-05	0.000115405	0.373184	1.9e-42	3.23846	1.69531	0.000258676	7.98762e-05
81228	OG1RF_RS00385	OG1RF_10076	80757	82154	+	NA	hypothetical_protein	AEA92763.1	NA	0.000208225	0.000194704	0.000177601	0.000195409	0.000153739	0.000173039	0.0001953	51335.6	58538.7			0.00019351	0.000179372
82265	OG1RF_RS00390	OG1RF_10077	82151	82456	+	atpF	ATP_synthase_F0_sector_subunit_B	AEA92764.1	NA	9.47e-05	0.000113671	9.89e-05	0.000233592	0.000190151	0.000249946	0.000264839	0.373184	1.33e-28	0.436529	-1.19585	0.000102424	0.000234632
82270	OG1RF_RS00390	OG1RF_10077	82151	82456	+	atpF	ATP_synthase_F0_sector_subunit_B	AEA92764.1	NA	0.000133264	0.000168818	0.000157478	0.000202147	0.000256906	0.000184255	0.000300348	0.373184	4.21e-07	0.649333	-0.62297	0.000153187	0.000235914
82575	OG1RF_RS00395	OG1RF_10078	82466	82732	+	NA	hypothetical_protein	AEA92765.1	NA	0.000160333	0.00016094	0.0001846	0.00017744	0.000153739	0.000105746	0.000193821	70119.8	52367.6			0.000168624	0.000157686
82719	OG1RF_RS00395	OG1RF_10078	82466	82732	+	NA	hypothetical_protein	AEA92765.1	NA	0.000193649	0.00022284	0.000192474	0.00010332	9.31e-05	8.65e-05	9.91e-05	0.373184	1.07e-16	2.12541	1.08774	0.000202988	9.5505e-05
82745	Intergenic_78_82733_83028	Intergenic_78_82733_83028	82733	83028	.	Intergenic_78_82733_83028	Intergenic_78_82733_83028	NA	NA	0.000169703	0.000189077	0.000195973	0.000211132	0.000200265	0.000185857	0.00019678	46045.3	64700.4			0.000184918	0.000198508
83449	OG1RF_RS00400	OG1RF_10079	83029	84264	+	NA	major_facilitator_family_transporter	AEA92766.1	PF07690	0.000231129	0.000246475	0.000245841	0.000233592	0.000248815	0.000273979	0.000221932	142619	154490			0.000241148	0.000244579
83963	OG1RF_RS00400	OG1RF_10079	83029	84264	+	NA	major_facilitator_family_transporter	AEA92766.1	PF07690	0.000188443	0.000167693	0.000209096	0.000141503	0.000159808	0.000205084	0.000193821	54951.3	69499.7			0.000188411	0.000175054
84176	OG1RF_RS00400	OG1RF_10079	83029	84264	+	NA	major_facilitator_family_transporter	AEA92766.1	PF07690	4.16e-06	5.63e-06	0	0	0	1.6e-06	0	35516.3	14092.9			3.26333e-06	4e-07
84178	OG1RF_RS00400	OG1RF_10079	83029	84264	+	NA	major_facilitator_family_transporter	AEA92766.1	PF07690	0.000214471	0.000248726	0.000202097	0.000195409	0.000212403	0.000147404	0.000204177	3018.69	2666.87			0.000221765	0.000189848
84417	OG1RF_RS00405	OG1RF_10080	84285	84464	+	NA	hypothetical_protein	AEA92767.1	NA	0.000297761	0.000304998	0.000279087	4.72e-05	0.000109236	9.93e-05	0.000119843	0.373184	2.38e-47	3.13062	1.64645	0.000293949	9.38948e-05
84872	OG1RF_RS00410	OG1RF_10082	84821	86305	-	NA	M_protein_trans-acting_positive_regulator	AEA92769.1	PF05043	0.000116606	0.000112546	0.000137356	0.000242577	0.000216448	0.000245139	0.000216014	0.373184	5.73e-15	0.531068	-0.913031	0.000122169	0.000230045
84918	OG1RF_RS00410	OG1RF_10082	84821	86305	-	NA	M_protein_trans-acting_positive_regulator	AEA92769.1	PF05043	0	0	0	0	0	1.6e-06	0	48494.9	165030			0	4e-07
84967	OG1RF_RS00410	OG1RF_10082	84821	86305	-	NA	M_protein_trans-acting_positive_regulator	AEA92769.1	PF05043	0.00010203	8.89e-05	8.57e-05	0.000168456	0.000198243	0.000211493	0.000170148	0.373184	1.61e-15	0.492878	-1.0207	9.221e-05	0.000187085
85031	OG1RF_RS00410	OG1RF_10082	84821	86305	-	NA	M_protein_trans-acting_positive_regulator	AEA92769.1	PF05043	0.000105153	0.000106918	0.000131232	0.000168456	0.000145648	0.000208288	0.000189382	0.373184	0.000172321	0.643094	-0.636899	0.000114434	0.000177943
85321	OG1RF_RS00410	OG1RF_10082	84821	86305	-	NA	M_protein_trans-acting_positive_regulator	AEA92769.1	PF05043	0.000218636	0.000219464	0.000221345	0.00011455	7.48e-05	0.000113757	0.000158311	0.373184	1.76e-12	1.90556	0.930216	0.000219815	0.000115355
85323	OG1RF_RS00410	OG1RF_10082	84821	86305	-	NA	M_protein_trans-acting_positive_regulator	AEA92769.1	PF05043	0.000141593	0.000115922	0.000134732	8.76e-05	8.29e-05	0.000185857	0.000165709	177970	106639			0.000130749	0.000130516
85325	OG1RF_RS00410	OG1RF_10082	84821	86305	-	NA	M_protein_trans-acting_positive_regulator	AEA92769.1	PF05043	0.000243623	0.000333135	0.000283461	0.000215624	0.000246792	0.00023873	0.000235248	63.0681	88.0177			0.00028674	0.000234099
85753	OG1RF_RS00410	OG1RF_10082	84821	86305	-	NA	M_protein_trans-acting_positive_regulator	AEA92769.1	PF05043	0.000187402	0.000191327	0.000180225	0.000381834	0.00031557	0.000275581	0.000224891	0.373184	1.66e-09	0.622161	-0.68464	0.000186318	0.000299469
86162	OG1RF_RS00410	OG1RF_10082	84821	86305	-	NA	M_protein_trans-acting_positive_regulator	AEA92769.1	PF05043	0	0	0	2.25e-06	0	3.2e-06	0	13858.6	29112.9			0	1.3625e-06
86277	OG1RF_RS00410	OG1RF_10082	84821	86305	-	NA	M_protein_trans-acting_positive_regulator	AEA92769.1	PF05043	0.000127017	0.000117047	0.000115484	0.000181933	0.000244769	0.000113757	0.000189382	0.373184	0.00548333	0.656852	-0.60636	0.000119849	0.00018246
87148	OG1RF_RS00415	OG1RF_10083	86299	87786	-	NA	M_protein_trans-acting_positive_regulator	AEA92770.1	PF05043	3.54e-05	4.39e-05	3.41e-05	1.8e-05	1.62e-05	1.44e-05	7.4e-06	0.373184	0.0521101			3.78e-05	1.4e-05
87156	OG1RF_RS00415	OG1RF_10083	86299	87786	-	NA	M_protein_trans-acting_positive_regulator	AEA92770.1	PF05043	0.00024987	0.000299371	0.000266838	0.00016621	0.000167899	0.000104144	0.000183464	0.373184	1.76e-13	1.75016	0.807488	0.000272026	0.000155429
87185	OG1RF_RS00415	OG1RF_10083	86299	87786	-	NA	M_protein_trans-acting_positive_regulator	AEA92770.1	PF05043	0.000368558	0.000363522	0.000304458	0.000145995	0.000157785	0.000173039	0.000139077	0.373184	2.8e-34	2.24397	1.16605	0.000345513	0.000153974
87189	OG1RF_RS00415	OG1RF_10083	86299	87786	-	NA	M_protein_trans-acting_positive_regulator	AEA92770.1	PF05043	0.00014784	0.000120424	0.000131232	0.000242577	0.000264998	0.000185857	0.00022785	0.373184	1.74e-10	0.578174	-0.790424	0.000133165	0.000230321
87495	OG1RF_RS00415	OG1RF_10083	86299	87786	-	NA	M_protein_trans-acting_positive_regulator	AEA92770.1	PF05043	0.000350859	0.000369149	0.000342078	0.000134765	0.000149693	0.000152211	0.000213055	0.373184	6.75e-32	2.17956	1.12404	0.000354029	0.000162431
87782	OG1RF_RS00415	OG1RF_10083	86299	87786	-	NA	M_protein_trans-acting_positive_regulator	AEA92770.1	PF05043	0.00017595	0.000181198	0.000178476	0.00015498	0.000173968	0.00015862	0.000199739	115191	132173			0.000178541	0.000171827
87809	Intergenic_83_87787_88487	Intergenic_83_87787_88487	87787	88487	.	Intergenic_83_87787_88487	Intergenic_83_87787_88487	NA	NA	0.000156168	0.000201457	0.000146105	0.00011455	0.000182059	0.000142597	0.000174586	42677.7	69606.2			0.00016791	0.000153448
88286	Intergenic_83_87787_88487	Intergenic_83_87787_88487	87787	88487	.	Intergenic_83_87787_88487	Intergenic_83_87787_88487	NA	NA	0.000116606	8.1e-05	0.000118109	0.000161718	0.000137556	0.000102542	0.000137598	342.956	1411.18			0.000105238	0.000134853
88296	Intergenic_83_87787_88487	Intergenic_83_87787_88487	87787	88487	.	Intergenic_83_87787_88487	Intergenic_83_87787_88487	NA	NA	9.58e-05	7.65e-05	8.22e-05	0.00029199	0.000228586	0.000265968	0.000278155	0.373184	5.78e-53	0.318713	-1.64967	8.48333e-05	0.000266175
88465	Intergenic_83_87787_88487	Intergenic_83_87787_88487	87787	88487	.	Intergenic_83_87787_88487	Intergenic_83_87787_88487	NA	NA	9.37e-05	7.43e-05	8.57e-05	0.000283006	0.000313547	0.000334863	0.000258921	0.373184	9.47e-68	0.284177	-1.81514	8.45667e-05	0.000297584
88859	OG1RF_RS00420	OG1RF_10084	88488	94595	+	NA	cell_wall_surface_anchor_protein	AEA92771.1	PF05737,PF05738	0.00034253	0.000366899	0.000335079	7.64e-05	7.08e-05	0.000134586	8.73e-05	0.373184	1.1e-70	3.77331	1.91583	0.000348169	9.22715e-05
89120	OG1RF_RS00420	OG1RF_10084	88488	94595	+	NA	cell_wall_surface_anchor_protein	AEA92771.1	PF05737,PF05738	2.81e-05	1.01e-05	1.4e-05	6.74e-06	2.02e-05	9.61e-06	1.04e-05	31771	21427.1			1.74e-05	1.17375e-05
89650	OG1RF_RS00420	OG1RF_10084	88488	94595	+	NA	cell_wall_surface_anchor_protein	AEA92771.1	PF05737,PF05738	0.00019469	0.000208209	0.000191599	9.88e-05	9.91e-05	0.000112155	0.000140557	0.373184	6.25e-08	1.75908	0.814824	0.000198166	0.000112653
89957	OG1RF_RS00420	OG1RF_10084	88488	94595	+	NA	cell_wall_surface_anchor_protein	AEA92771.1	PF05737,PF05738	2.29e-05	4.39e-05	5.16e-05	0.000249315	0.000230609	0.000173039	0.000267798	0.373184	7.61e-79	0.171452	-2.54412	3.94667e-05	0.00023019
90000	OG1RF_RS00420	OG1RF_10084	88488	94595	+	NA	cell_wall_surface_anchor_protein	AEA92771.1	PF05737,PF05738	0.000187402	0.000199206	0.000224844	0.00010332	0.000143625	8.65e-05	9.91e-05	0.373184	4.33e-13	1.88482	0.914427	0.000203817	0.000108136
90078	OG1RF_RS00420	OG1RF_10084	88488	94595	+	NA	cell_wall_surface_anchor_protein	AEA92771.1	PF05737,PF05738	0.000244664	0.000172195	0.000174976	0.000130273	8.09e-05	0.000171437	0.000140557	0.373184	0.0123184	1.50834	0.592961	0.000197278	0.000130792
90715	OG1RF_RS00420	OG1RF_10084	88488	94595	+	NA	cell_wall_surface_anchor_protein	AEA92771.1	PF05737,PF05738	0.000153045	0.000140682	0.000121608	0.000211132	0.000206334	0.000187459	0.000251523	0.373184	2.84e-06	0.646601	-0.629053	0.000138445	0.000214112
90839	OG1RF_RS00420	OG1RF_10084	88488	94595	+	NA	cell_wall_surface_anchor_protein	AEA92771.1	PF05737,PF05738	4.27e-05	3.83e-05	4.2e-05	0.000152733	0.000173968	0.000177846	0.000134639	0.373184	1.3e-38	0.256576	-1.96254	4.1e-05	0.000159796
91160	OG1RF_RS00420	OG1RF_10084	88488	94595	+	NA	cell_wall_surface_anchor_protein	AEA92771.1	PF05737,PF05738	0.000113482	0.000124926	0.000129482	0.000159472	9.91e-05	0.000145802	0.0001302	45738.2	57881.6			0.00012263	0.000133644
91164	OG1RF_RS00420	OG1RF_10084	88488	94595	+	NA	cell_wall_surface_anchor_protein	AEA92771.1	PF05737,PF05738	0.000103071	7.32e-05	8.14e-05	0.000253807	0.000180037	0.000264366	0.000210096	0.373184	1.92e-34	0.378244	-1.40261	8.58903e-05	0.000227076
91241	OG1RF_RS00420	OG1RF_10084	88488	94595	+	NA	cell_wall_surface_anchor_protein	AEA92771.1	PF05737,PF05738	0.000257157	0.000204833	0.000238842	0.000125781	0.000163854	0.000134586	0.000152393	0.373184	8.45e-08	1.62057	0.6965	0.000233611	0.000144154
91455	OG1RF_RS00420	OG1RF_10084	88488	94595	+	NA	cell_wall_surface_anchor_protein	AEA92771.1	PF05737,PF05738	0.000205101	0.000177822	0.000168852	6.74e-05	9.91e-05	9.45e-05	0.000127241	0.373184	2.36e-09	1.89496	0.922165	0.000183925	9.70602e-05
92219	OG1RF_RS00420	OG1RF_10084	88488	94595	+	NA	cell_wall_surface_anchor_protein	AEA92771.1	PF05737,PF05738	8.02e-05	8.22e-05	7.96e-05	6.06e-05	7.08e-05	9.77e-05	8.88e-05	179874	172121			8.06667e-05	7.9475e-05
92643	OG1RF_RS00420	OG1RF_10084	88488	94595	+	NA	cell_wall_surface_anchor_protein	AEA92771.1	PF05737,PF05738	0.000123894	9e-05	6.39e-05	0.000278514	0.000228586	0.00025315	0.000301827	0.373184	1.35e-48	0.348743	-1.51976	9.2598e-05	0.000265519
92689	OG1RF_RS00420	OG1RF_10084	88488	94595	+	NA	cell_wall_surface_anchor_protein	AEA92771.1	PF05737,PF05738	0.000190526	0.000199206	0.000250216	0.000161718	0.00013351	0.000181051	0.000133159	0.373184	0.0347675	1.40008	0.485513	0.000213316	0.00015236
92788	OG1RF_RS00420	OG1RF_10084	88488	94595	+	NA	cell_wall_surface_anchor_protein	AEA92771.1	PF05737,PF05738	6.25e-06	3.38e-06	8.75e-07	0.000267284	0.000218471	0.000249946	0.000313664	0.373184	4.9e-162	0.0133478	-6.22726	3.50167e-06	0.000262341
93087	OG1RF_RS00420	OG1RF_10084	88488	94595	+	NA	cell_wall_surface_anchor_protein	AEA92771.1	PF05737,PF05738	0.000110359	0.000135055	0.000124233	0.000163964	0.000113281	0.000184255	0.000158311	367.586	239.97			0.000123216	0.000154953
93135	OG1RF_RS00420	OG1RF_10084	88488	94595	+	NA	cell_wall_surface_anchor_protein	AEA92771.1	PF05737,PF05738	0.000246746	0.000254353	0.000195098	0.000157226	0.000111259	7.21e-05	0.000119843	0.373184	9.57e-18	2.01609	1.01156	0.000232066	0.000115107
94679	Intergenic_84_94596_94868	Intergenic_84_94596_94868	94596	94868	.	Intergenic_84_94596_94868	Intergenic_84_94596_94868	NA	NA	0.000161374	0.000168818	0.000174101	0.000224608	0.000275112	0.000237128	0.0002604	0.373184	2.15e-05	0.674246	-0.568653	0.000168098	0.000249312
94706	Intergenic_84_94596_94868	Intergenic_84_94596_94868	94596	94868	.	Intergenic_84_94596_94868	Intergenic_84_94596_94868	NA	NA	0.000182197	0.000172195	0.000158353	7.64e-05	7.48e-05	0.000107349	0.000119843	0.373184	9.53e-07	1.80675	0.853397	0.000170915	9.4598e-05
95543	OG1RF_RS00425	OG1RF_10085	94869	95783	+	NA	diacylglycerol_kinase_catalytic_domain_protein	AEA92772.1	PF00781	9.79e-05	7.88e-05	9.36e-05	0.000141503	0.000103167	0.000120166	0.000153873	2.98547	2.59364			9.01e-05	0.000129677
96045	OG1RF_RS00430	OG1RF_10086	95865	97370	+	NA	M_protein_trans-acting_positive_regulator	AEA92773.1	PF05043	0.000152004	0.000183449	0.000155729	0.000137011	0.000145648	0.000136188	0.000192341	68675.6	99127.2			0.000163727	0.000152797
96405	OG1RF_RS00430	OG1RF_10086	95865	97370	+	NA	M_protein_trans-acting_positive_regulator	AEA92773.1	PF05043	0.000243623	0.000258855	0.000235343	0.000145995	0.000135533	0.000113757	0.000118364	0.373184	1.45e-16	1.91524	0.937526	0.00024594	0.000128412
96407	OG1RF_RS00430	OG1RF_10086	95865	97370	+	NA	M_protein_trans-acting_positive_regulator	AEA92773.1	PF05043	0.000115565	0.000119298	0.000128607	0.000213378	0.00014767	0.000161824	0.000235248	0.373184	3.94e-05	0.639248	-0.645552	0.000121157	0.00018953
96409	OG1RF_RS00430	OG1RF_10086	95865	97370	+	NA	M_protein_trans-acting_positive_regulator	AEA92773.1	PF05043	0.000193649	0.000172195	0.000177601	0.000172948	0.000139579	0.000179448	0.000152393	18772.6	17141.8			0.000181148	0.000161092
96862	OG1RF_RS00430	OG1RF_10086	95865	97370	+	NA	M_protein_trans-acting_positive_regulator	AEA92773.1	PF05043	0.000171785	0.000172195	0.000174976	7.64e-05	7.69e-05	6.57e-05	7.99e-05	0.373184	5.1e-17	2.31496	1.21099	0.000172985	7.4725e-05
97055	OG1RF_RS00430	OG1RF_10086	95865	97370	+	NA	M_protein_trans-acting_positive_regulator	AEA92773.1	PF05043	0.000187402	0.00017332	0.000186349	8.76e-05	0.000125419	0.000123371	0.000190861	2.61229	10.9827			0.000182357	0.000131813
97313	OG1RF_RS00430	OG1RF_10086	95865	97370	+	NA	M_protein_trans-acting_positive_regulator	AEA92773.1	PF05043	1.04e-06	1.13e-06	1.75e-06	0.000170702	0.000121373	9.93e-05	9.32e-05	0.373184	3.36e-69	0.0107861	-6.53469	1.30667e-06	0.000121144
97473	Intergenic_86_97371_97715	Intergenic_86_97371_97715	97371	97715	.	Intergenic_86_97371_97715	Intergenic_86_97371_97715	NA	NA	0.000141593	0.000137306	0.000166227	0.000202147	0.000137556	0.00012978	0.000136118	136315	165335			0.000148375	0.0001514
97492	Intergenic_86_97371_97715	Intergenic_86_97371_97715	97371	97715	.	Intergenic_86_97371_97715	Intergenic_86_97371_97715	NA	NA	0.000171785	0.000187951	0.000166227	0.000110058	5.26e-05	4.49e-05	7.69e-05	0.373184	3.26e-20	2.46533	1.30178	0.000175321	7.11145e-05
97681	Intergenic_86_97371_97715	Intergenic_86_97371_97715	97371	97715	.	Intergenic_86_97371_97715	Intergenic_86_97371_97715	NA	NA	0.000613222	0.000597617	0.000522303	0.000258299	0.000283204	0.000256355	0.000244125	0.373184	1.83e-59	2.21775	1.1491	0.000577714	0.000260496
97684	Intergenic_86_97371_97715	Intergenic_86_97371_97715	97371	97715	.	Intergenic_86_97371_97715	Intergenic_86_97371_97715	NA	NA	0.000136387	0.000145184	9.62e-05	0.000202147	0.000145648	0.000137791	0.000186423	13.8078	8.55662			0.000125924	0.000168002
97852	OG1RF_RS00435	OG1RF_10087	97716	97955	+	NA	hypothetical_protein	AEA92774.1	NA	0.000184279	0.000178947	0.000165352	0.00015498	0.000143625	0.000126575	0.000144996	734.053	517.999			0.000176193	0.000142544
97881	OG1RF_RS00435	OG1RF_10087	97716	97955	+	NA	hypothetical_protein	AEA92774.1	NA	0.000125976	0.000121549	0.000130357	0.000244823	0.000260952	0.000288399	0.000316623	0.373184	1.73e-31	0.453587	-1.14055	0.000125961	0.000277699
98189	OG1RF_RS00440	OG1RF_10088	97970	101047	+	NA	cell_wall_surface_anchor_family_protein	AEA92775.1	NA	0.000110359	0.000124926	0.000142605	0.000193163	0.000173968	0.0001442	0.000192341	0.373184	1.68905			0.000125963	0.000175918
98278	OG1RF_RS00440	OG1RF_10088	97970	101047	+	NA	cell_wall_surface_anchor_family_protein	AEA92775.1	NA	0.000125976	0.00013618	0.000125983	0.000253807	0.000293318	0.000208288	0.000192341	0.373184	3.23e-13	0.546047	-0.872902	0.00012938	0.000236938
98497	OG1RF_RS00440	OG1RF_10088	97970	101047	+	NA	cell_wall_surface_anchor_family_protein	AEA92775.1	NA	7.29e-06	6.75e-06	1.75e-06	0.000226854	0.000169922	0.000189062	0.000279634	0.373184	9.75e-129	0.0243258	-5.36137	5.26333e-06	0.000216368
98567	OG1RF_RS00440	OG1RF_10088	97970	101047	+	NA	cell_wall_surface_anchor_family_protein	AEA92775.1	NA	0	0	0	0	0	0	0	80440.2	NaN			0	0
98622	OG1RF_RS00440	OG1RF_10088	97970	101047	+	NA	cell_wall_surface_anchor_family_protein	AEA92775.1	NA	2.81e-05	3.38e-05	2.62e-05	3.14e-05	4.05e-05	3.36e-05	3.26e-05	46358.8	59814.3			2.93667e-05	3.4525e-05
98986	OG1RF_RS00440	OG1RF_10088	97970	101047	+	NA	cell_wall_surface_anchor_family_protein	AEA92775.1	NA	0.000209266	0.000221715	0.00021872	0.000145995	0.000125419	0.000102542	0.000147955	0.373184	5.93e-08	1.6598	0.73101	0.000216567	0.000130478
99424	OG1RF_RS00440	OG1RF_10088	97970	101047	+	NA	cell_wall_surface_anchor_family_protein	AEA92775.1	NA	0.000163456	0.000184575	0.000196848	7.86e-05	9.71e-05	0.000136188	0.000113925	0.373184	4.12e-06	1.70616	0.770753	0.000181626	0.000106453
99593	OG1RF_RS00440	OG1RF_10088	97970	101047	+	NA	cell_wall_surface_anchor_family_protein	AEA92775.1	NA	0.000136387	0.000141807	0.000161853	0.000150487	0.000157785	0.000153813	0.000220452	5009.62	3639.82			0.000146682	0.000170634
99710	OG1RF_RS00440	OG1RF_10088	97970	101047	+	NA	cell_wall_surface_anchor_family_protein	AEA92775.1	NA	3.12e-06	3.38e-06	1.75e-06	0.000184179	0.000232632	0.000229117	0.000179025	0.373184	1.6e-124	0.0133341	-6.22874	2.75e-06	0.000206238
99876	OG1RF_RS00440	OG1RF_10088	97970	101047	+	NA	cell_wall_surface_anchor_family_protein	AEA92775.1	NA	0.000235294	0.000257729	0.000243217	0.000148241	0.000125419	0.000169835	0.000165709	0.373184	2.31e-07	1.61137	0.688288	0.000245413	0.000152301
100006	OG1RF_RS00440	OG1RF_10088	97970	101047	+	NA	cell_wall_surface_anchor_family_protein	AEA92775.1	NA	0.000181155	0.000167693	0.000146105	0.000143749	0.000131487	0.000161824	0.000112445	2837.32	2635.86			0.000164984	0.000137376
101088	Intergenic_88_101048_101214	Intergenic_88_101048_101214	101048	101214	.	Intergenic_88_101048_101214	Intergenic_88_101048_101214	NA	NA	0	6.75e-06	0	0.000157226	0.000157785	0.000112155	0.000159791	0.373184	1.06e-86	0.0153333	-6.02719	2.25e-06	0.000146739
101250	OG1RF_RS00445	OG1RF_10089	101215	101985	+	NA	formate/nitrite_transporter	AEA92776.1	PF01226	0.000171785	0.000164317	0.000163603	0.00010332	0.000117327	7.21e-05	0.00013168	0.373184	0.00217621	1.56982	0.650598	0.000166568	0.000106107
101922	OG1RF_RS00445	OG1RF_10089	101215	101985	+	NA	formate/nitrite_transporter	AEA92776.1	PF01226	0.000192608	0.000227342	0.000219595	0.00015498	8.5e-05	0.000145802	0.000174586	0.373184	0.0009094	1.52173	0.605709	0.000213182	0.000140092
102302	OG1RF_RS00450	OG1RF_10090	102141	102926	+	NA	putative_lipoprotein	AEA92777.1	NA	0.00012077	0.000118173	0.000141731	0.000161718	0.000149693	0.000179448	0.000173107	41.4234	45.0061			0.000126891	0.000165992
102485	OG1RF_RS00450	OG1RF_10090	102141	102926	+	NA	putative_lipoprotein	AEA92777.1	NA	0.000108277	0.000104667	9.19e-05	3.59e-05	5.66e-05	7.37e-05	4.59e-05	0.373184	0.000890736	1.91635	0.938364	0.000101615	5.3025e-05
102796	OG1RF_RS00450	OG1RF_10090	102141	102926	+	NA	putative_lipoprotein	AEA92777.1	NA	7.7e-05	0.000100166	0.000119859	0.000238085	0.00022454	0.000128177	0.000183464	0.373184	7.07e-12	0.511495	-0.967207	9.90083e-05	0.000193567
102868	OG1RF_RS00450	OG1RF_10090	102141	102926	+	NA	putative_lipoprotein	AEA92777.1	NA	0.000226965	0.000244224	0.000226594	0.000116796	0.000141602	0.00012978	0.000140557	0.373184	1.06e-10	1.75963	0.815271	0.000232594	0.000132184
102903	OG1RF_RS00450	OG1RF_10090	102141	102926	+	NA	putative_lipoprotein	AEA92777.1	NA	8.75e-05	8.44e-05	7.44e-05	6.29e-05	5.26e-05	6.57e-05	6.36e-05	1579.31	1800.48			8.21e-05	6.12e-05
102959	Intergenic_90_102927_102984	Intergenic_90_102927_102984	102927	102984	.	Intergenic_90_102927_102984	Intergenic_90_102927_102984	NA	NA	0.000159292	0.000146309	0.000160978	0.00015498	0.000161831	0.000152211	0.000127241	113134	82908.5			0.000155526	0.000149066
103018	OG1RF_RS00455	OG1RF_10091	102985	103665	-	NA	hypothetical_protein	AEA92778.1	PF08348	0.000215513	0.000214962	0.000207347	0.000157226	0.00013351	0.000222708	0.000201218	1453.55	4362.71			0.000212607	0.000178666
103195	OG1RF_RS00455	OG1RF_10091	102985	103665	-	NA	hypothetical_protein	AEA92778.1	PF08348	7.29e-05	5.4e-05	8.05e-05	0.000139257	8.7e-05	0.000193868	0.000125761	0.373184	1.78e-09	0.506577	-0.981146	6.91333e-05	0.000136471
103338	OG1RF_RS00455	OG1RF_10091	102985	103665	-	NA	hypothetical_protein	AEA92778.1	PF08348	0.000108277	0.000127176	0.000108485	0.000105566	7.89e-05	5.29e-05	0.000122802	1653.21	1751.05			0.000114646	9.0042e-05
103636	OG1RF_RS00455	OG1RF_10091	102985	103665	-	NA	hypothetical_protein	AEA92778.1	PF08348	0.000171785	0.000178947	0.000125983	0.000157226	0.000123396	0.000161824	0.000143516	55063.3	75173.6			0.000158905	0.00014649
103651	OG1RF_RS00455	OG1RF_10091	102985	103665	-	NA	hypothetical_protein	AEA92778.1	PF08348	7.29e-06	7.88e-06	8.75e-07	0.000354881	0.000269043	0.000216299	0.000241166	0.373184	7.39e-157	0.0197832	-5.65958	5.34833e-06	0.000270347
103883	Intergenic_91_103666_103921	Intergenic_91_103666_103921	103666	103921	.	Intergenic_91_103666_103921	Intergenic_91_103666_103921	NA	NA	0.000146798	0.000166567	0.000139106	0.000222362	0.000212403	0.000189062	0.000168668	8.95642	19.508			0.000150824	0.000198124
104388	OG1RF_RS00460	OG1RF_10092	103922	105028	+	pfoR	perfringolysin_O_regulator_protein	AEA92779.1	NA	8.54e-05	9.12e-05	0.00010586	7.19e-05	8.29e-05	0.000104144	9.91e-05	121976	135474			9.41533e-05	8.9511e-05
104998	OG1RF_RS00460	OG1RF_10092	103922	105028	+	pfoR	perfringolysin_O_regulator_protein	AEA92779.1	NA	3.44e-05	3.26e-05	4.11e-05	0.000159472	0.000258929	0.000149006	0.00016275	0.373184	9.67e-55	0.1974	-2.3408	3.60333e-05	0.000182539
105002	OG1RF_RS00460	OG1RF_10092	103922	105028	+	pfoR	perfringolysin_O_regulator_protein	AEA92779.1	NA	1.04e-06	0	0	2.25e-06	0	0	1.48e-06	49127.1	149506			3.46667e-07	9.325e-07
105086	OG1RF_RS00465	OG1RF_10093	105003	105710	+	sdaB	L-serine_dehydratase,_iron-sulfur-dependent,_beta_subunit	AEA92780.1	PF03315	0.000114524	0.000151937	0.000134732	7.41e-05	0.000125419	8.97e-05	8.14e-05	3.73184	3.00151			0.000133731	9.26547e-05
105487	OG1RF_RS00465	OG1RF_10093	105003	105710	+	sdaB	L-serine_dehydratase,_iron-sulfur-dependent,_beta_subunit	AEA92780.1	PF03315	0.000103071	0.000110295	0.000104111	0.000159472	0.000129465	0.000155415	0.000121323	46.2748	78.2893			0.000105826	0.000141419
105724	Intergenic_93_105711_105724	Intergenic_93_105711_105724	105711	105724	.	Intergenic_93_105711_105724	Intergenic_93_105711_105724	NA	NA	0.000198855	0.000186826	0.000185475	0.00043574	0.000297364	0.00029641	0.000377284	0.373184	1.42e-23	0.54133	-0.885421	0.000190385	0.000351699
106399	OG1RF_RS00470	OG1RF_10094	105725	106618	+	sdaA	L-serine_dehydratase,_iron-sulfur-dependent,_alpha_subunit	AEA92781.1	PF03313	0.000265486	0.000317378	0.000301834	8.09e-05	8.9e-05	7.85e-05	9.03e-05	0.373184	2.16e-56	3.48272	1.80021	0.000294899	8.4675e-05
106404	OG1RF_RS00470	OG1RF_10094	105725	106618	+	sdaA	L-serine_dehydratase,_iron-sulfur-dependent,_alpha_subunit	AEA92781.1	PF03313	0.000118688	0.000131678	0.000110235	5.62e-05	6.47e-05	4.97e-05	7.99e-05	0.373184	2.32e-05	1.91937	0.94063	0.0001202	6.2625e-05
106964	OG1RF_RS00475	OG1RF_10095	106645	107916	+	serS	serine--tRNA_ligase	AEA92782.1	PF02403,PF00587	0.000134305	0.000135055	0.00014698	0.000267284	0.000264998	0.000330057	0.000378764	0.373184	1.31e-37	0.44728	-1.16075	0.00013878	0.000310276
107009	OG1RF_RS00475	OG1RF_10095	106645	107916	+	serS	serine--tRNA_ligase	AEA92782.1	PF02403,PF00587	8.75e-05	9.45e-05	8.22e-05	0.000202147	0.000182059	0.000185857	0.000235248	0.373184	1.52e-23	0.437429	-1.19288	8.80667e-05	0.000201328
107217	OG1RF_RS00475	OG1RF_10095	106645	107916	+	serS	serine--tRNA_ligase	AEA92782.1	PF02403,PF00587	5.52e-05	7.09e-05	8.4e-05	0.00017744	0.000180037	0.000249946	0.000147955	0.373184	1.53e-28	0.370852	-1.43109	7.00333e-05	0.000188845
107236	OG1RF_RS00475	OG1RF_10095	106645	107916	+	serS	serine--tRNA_ligase	AEA92782.1	PF02403,PF00587	0.00017595	0.000162066	0.00018285	0.000110058	0.000153739	0.000169835	0.000159791	5704.12	8426.22			0.000173622	0.000148356
107364	OG1RF_RS00475	OG1RF_10095	106645	107916	+	serS	serine--tRNA_ligase	AEA92782.1	PF02403,PF00587	0.000188443	0.000201457	0.000208221	0.00017744	0.000149693	0.000168233	0.000110966	15.3005	3.06188			0.000199374	0.000151583
107879	OG1RF_RS00475	OG1RF_10095	106645	107916	+	serS	serine--tRNA_ligase	AEA92782.1	PF02403,PF00587	0.000469547	0.00041867	0.000480309	0.000327928	0.00034389	0.000373317	0.000363968	0.373184	0.0017776	1.29494	0.372883	0.000456175	0.000352276
109729	Intergenic_97_109514_109731	Intergenic_97_109514_109731	109514	109731	.	Intergenic_97_109514_109731	Intergenic_97_109514_109731	NA	NA	0.000108277	9.23e-05	0.000106735	0.00015498	0.000139579	9.93e-05	0.00016423	20.1519	40.6299			0.000102437	0.000139522
109994	OG1RF_RS00490	OG1RF_10098	109732	110244	+	argR	arginine_repressor	AEA92785.1	PF01316,PF02863	0.000233212	0.00019808	0.000234468	0.00015498	0.000175991	0.000126575	0.000146475	0.373184	0.000305352	1.46962	0.555441	0.00022192	0.000151005
110242	OG1RF_RS00490	OG1RF_10098	109732	110244	+	argR	arginine_repressor	AEA92785.1	PF01316,PF02863	0.000128058	0.000120424	8.49e-05	3.14e-05	1.42e-05	3.69e-05	2.07e-05	0.373184	1.23e-22	4.30726	2.10677	0.000111127	2.58e-05
110390	Intergenic_98_110245_110540	Intergenic_98_110245_110540	110245	110540	.	Intergenic_98_110245_110540	Intergenic_98_110245_110540	NA	NA	0.000209266	0.000228468	0.00021522	0.000213378	0.00021038	0.000230719	0.000210096	178139	183227			0.000217651	0.000216143
110447	Intergenic_98_110245_110540	Intergenic_98_110245_110540	110245	110540	.	Intergenic_98_110245_110540	Intergenic_98_110245_110540	NA	NA	0.000219677	0.000169944	0.000210846	0.000202147	0.000184082	0.000245139	0.000245605	22964.3	17978.7			0.000200156	0.000219243
111010	OG1RF_RS00495	OG1RF_10099	110541	111767	+	arcA	arginine_deiminase	AEA92786.1	PF02274	9.16e-05	8.22e-05	0.000108485	0.000152733	0.000167899	0.00011536	0.000147955	0.373184	0.0632528			9.4095e-05	0.000145987
111482	OG1RF_RS00495	OG1RF_10099	110541	111767	+	arcA	arginine_deiminase	AEA92786.1	PF02274	5.1e-05	4.61e-05	6.3e-05	5.17e-05	2.63e-05	6.41e-05	5.03e-05	89678.4	87087			5.33667e-05	4.81e-05
111487	OG1RF_RS00495	OG1RF_10099	110541	111767	+	arcA	arginine_deiminase	AEA92786.1	PF02274	0	3.38e-06	4.37e-06	9.21e-05	0.000141602	0.000105746	9.91e-05	0.373184	1.56e-61	0.0235626	-5.40736	2.58333e-06	0.000109637
111596	OG1RF_RS00495	OG1RF_10099	110541	111767	+	arcA	arginine_deiminase	AEA92786.1	PF02274	9.99e-05	0.000105793	0.00011111	0.000206639	0.000163854	0.000249946	0.000202698	0.373184	9.06e-16	0.513164	-0.962509	0.000105601	0.000205784
111862	OG1RF_RS00500	OG1RF_10100	111754	112815	+	arcB	ornithine_carbamoyltransferase	AEA92787.1	PF02729,PF00185	4.16e-06	5.63e-06	3.5e-06	0.000163964	0.000103167	0.000112155	0.000152393	0.373184	1.36e-73	0.0333284	-4.9071	4.43e-06	0.00013292
111926	OG1RF_RS00500	OG1RF_10100	111754	112815	+	arcB	ornithine_carbamoyltransferase	AEA92787.1	PF02729,PF00185	0.000207184	0.000231844	0.000196848	8.76e-05	8.29e-05	0.00011536	7.55e-05	0.373184	1.51e-21	2.34623	1.23035	0.000211959	9.034e-05
111987	OG1RF_RS00500	OG1RF_10100	111754	112815	+	arcB	ornithine_carbamoyltransferase	AEA92787.1	PF02729,PF00185	0.00024987	0.000285866	0.000251091	0.000105566	0.000125419	0.000161824	0.000211575	0.373184	4.44e-10	1.73582	0.795618	0.000262276	0.000151096
112095	OG1RF_RS00500	OG1RF_10100	111754	112815	+	arcB	ornithine_carbamoyltransferase	AEA92787.1	PF02729,PF00185	0.000191567	0.00021046	0.000166227	0.000215624	0.000184082	0.00025315	0.000205657	7582.35	4440.93			0.000189418	0.000214628
112271	OG1RF_RS00500	OG1RF_10100	111754	112815	+	arcB	ornithine_carbamoyltransferase	AEA92787.1	PF02729,PF00185	0.000138469	0.000121549	0.000157478	0.000161718	8.29e-05	0.000189062	0.000113925	165388	147229			0.000139165	0.000136901
112897	Intergenic_100_112816_112920	Intergenic_100_112816_112920	112816	112920	.	Intergenic_100_112816_112920	Intergenic_100_112816_112920	NA	NA	0.000182197	0.000183449	0.000139106	0.00021787	0.000234654	0.000225913	0.000263359	0.373184	0.00183181	0.714595	-0.484802	0.000168251	0.000235449
113033	OG1RF_RS00505	OG1RF_10101	112921	113853	+	arcC	carbamate_kinase	AEA92788.1	PF00696	0.000230088	0.0002476	0.000277337	0.000123534	9.1e-05	9.77e-05	0.000106527	0.373184	3.29e-29	2.404	1.26543	0.000251675	0.00010469
113144	OG1RF_RS00505	OG1RF_10101	112921	113853	+	arcC	carbamate_kinase	AEA92788.1	PF00696	7.91e-05	0.000101291	9.19e-05	0.000112304	0.000109236	0.000185857	0.00016423	0.373184	0.000376654	0.635125	-0.654887	9.07637e-05	0.000142907
113148	OG1RF_RS00505	OG1RF_10101	112921	113853	+	arcC	carbamate_kinase	AEA92788.1	PF00696	0.000112441	0.000172195	0.000113734	0.000148241	0.00014767	8.97e-05	0.000113925	91302.8	69826			0.00013279	0.000124884
113213	OG1RF_RS00505	OG1RF_10101	112921	113853	+	arcC	carbamate_kinase	AEA92788.1	PF00696	0.000168662	0.00023522	0.000191599	0.000145995	0.000151716	0.000166631	0.000124282	5.22458	3.16455			0.000198494	0.000147156
113468	OG1RF_RS00505	OG1RF_10101	112921	113853	+	arcC	carbamate_kinase	AEA92788.1	PF00696	0	1.13e-06	0	0	2.02e-06	0	1.48e-06	54031.1	149506			3.76667e-07	8.75e-07
113519	OG1RF_RS00505	OG1RF_10101	112921	113853	+	arcC	carbamate_kinase	AEA92788.1	PF00696	0.000129099	0.000144058	0.000139981	0.000318943	0.000264998	0.000233924	0.000328459	0.373184	5.91e-27	0.480537	-1.05728	0.000137713	0.000286581
113598	OG1RF_RS00505	OG1RF_10101	112921	113853	+	arcC	carbamate_kinase	AEA92788.1	PF00696	0.000281103	0.000261106	0.000229219	8.54e-05	0.000137556	0.000134586	0.000147955	0.373184	2.71e-18	2.03477	1.02487	0.000257143	0.000126374
113861	Intergenic_101_113854_113877	Intergenic_101_113854_113877	113854	113877	.	Intergenic_101_113854_113877	Intergenic_101_113854_113877	NA	NA	1.25e-05	2.14e-05	1.84e-05	2.25e-06	1.42e-05	6.41e-06	8.88e-06	1660.3	1046.91			1.74333e-05	7.935e-06
114359	OG1RF_RS00510	OG1RF_10102	113878	114570	+	ntcA	global_nitrogen_regulator_NtcA	AEA92789.1	PF00027	0.000135346	0.000169944	0.000119859	0.000190917	0.000117327	0.000116962	0.000110966	96692.7	67521.2			0.000141716	0.000134043
114574	Intergenic_102_114571_114617	Intergenic_102_114571_114617	114571	114617	.	Intergenic_102_114571_114617	Intergenic_102_114571_114617	NA	NA	0.000263404	0.000286991	0.000236218	7.19e-05	4.45e-05	8.17e-05	6.21e-05	0.373184	5.52e-56	4.03081	2.01107	0.000262204	6.505e-05
115525	OG1RF_RS00515	OG1RF_10103	114618	116069	+	NA	UIT3_family_protein	AEA92790.1	PF03606	0.000236335	0.000199206	0.000204722	0.000121288	9.51e-05	0.000145802	0.000137598	0.373184	5.66e-08	1.70809	0.772386	0.000213421	0.000124947
115723	OG1RF_RS00515	OG1RF_10103	114618	116069	+	NA	UIT3_family_protein	AEA92790.1	PF03606	2.5e-05	3.04e-05	1.4e-05	1.57e-05	0	2.4e-05	2.81e-05	35150.6	66672.8			2.31333e-05	1.695e-05
116023	OG1RF_RS00515	OG1RF_10103	114618	116069	+	NA	UIT3_family_protein	AEA92790.1	PF03606	0.000247787	0.000228468	0.00022222	0.000145995	0.000115304	8.81e-05	0.000139077	0.373184	4.76e-15	1.90654	0.930958	0.000232825	0.000122119
116082	Intergenic_103_116070_116159	Intergenic_103_116070_116159	116070	116159	.	Intergenic_103_116070_116159	Intergenic_103_116070_116159	NA	NA	0.000124935	0.000120424	0.00011286	0.000125781	9.91e-05	0.000189062	0.000137598	10474.2	5605.08			0.000119406	0.000137885
116931	OG1RF_RS00525	OG1RF_10105	116837	117172	-	NA	ArsR_family_transcriptional_regulator	AEA92792.1	PF01022	0.000116606	7.99e-05	0.000100611	0.000222362	0.000194197	0.000147404	0.000189382	0.373184	2.47e-11	0.525863	-0.927242	9.9039e-05	0.000188336
117161	OG1RF_RS00525	OG1RF_10105	116837	117172	-	NA	ArsR_family_transcriptional_regulator	AEA92792.1	PF01022	0.000162415	0.000120424	0.000172351	0.00010332	0.000117327	0.000142597	0.000140557	3229.16	3567.17			0.00015173	0.00012595
117503	OG1RF_RS00530	OG1RF_10106	117352	118368	+	NA	oxidoreductase	AEA92793.1	PF08240,PF00107	9.68e-05	0.000109169	0.000152229	0.000222362	0.000311524	0.000358897	0.00035805	0.373184	5.77e-50	0.381823	-1.38902	0.000119399	0.000312708
117987	OG1RF_RS00530	OG1RF_10106	117352	118368	+	NA	oxidoreductase	AEA92793.1	PF08240,PF00107	0.000158251	0.000126051	0.000162728	9.88e-05	0.00011935	8.49e-05	0.000155352	203.012	215.79			0.00014901	0.000114601
118366	OG1RF_RS00530	OG1RF_10106	117352	118368	+	NA	oxidoreductase	AEA92793.1	PF08240,PF00107	0.000295679	0.000270109	0.000251965	9.21e-05	6.27e-05	8.81e-05	0.000158311	0.373184	2.94e-35	2.71762	1.44234	0.000272584	0.000100303
119465	OG1RF_RS00535	OG1RF_10107	118538	121087	+	NA	family_20_glycosyl_hydrolase	AEA92794.1	PF00728	2.92e-05	4.28e-05	2.1e-05	6.06e-05	6.27e-05	3.69e-05	4.73e-05	33.2134	52.6436			3.1e-05	5.1875e-05
119516	OG1RF_RS00535	OG1RF_10107	118538	121087	+	NA	family_20_glycosyl_hydrolase	AEA92794.1	PF00728	4.37e-05	5.4e-05	5.07e-05	1.8e-05	4.05e-05	2.08e-05	1.78e-05	2.98547	0.651865			4.94667e-05	2.4275e-05
119543	OG1RF_RS00535	OG1RF_10107	118538	121087	+	NA	family_20_glycosyl_hydrolase	AEA92794.1	PF00728	0.00016658	0.000150811	0.000150479	0.00032119	0.000311524	0.000301217	0.000248564	0.373184	1.96e-20	0.527551	-0.922617	0.000155957	0.000295624
119741	OG1RF_RS00535	OG1RF_10107	118538	121087	+	NA	family_20_glycosyl_hydrolase	AEA92794.1	PF00728	0.000339406	0.000343264	0.000304458	0.000105566	0.00010519	0.000116962	0.000113925	0.373184	7.27e-52	2.98017	1.57539	0.000329043	0.000110411
119798	OG1RF_RS00535	OG1RF_10107	118538	121087	+	NA	family_20_glycosyl_hydrolase	AEA92794.1	PF00728	0.000254034	0.000248726	0.000266838	0.000119042	0.000149693	0.000136188	0.000155352	0.373184	2.37e-14	1.83148	0.873007	0.000256533	0.000140069
119922	OG1RF_RS00535	OG1RF_10107	118538	121087	+	NA	family_20_glycosyl_hydrolase	AEA92794.1	PF00728	0.000118688	0.000108044	0.000125108	0.000128027	0.000131487	0.000161824	0.000122802	9680.77	12225.5			0.00011728	0.000136035
120275	OG1RF_RS00535	OG1RF_10107	118538	121087	+	NA	family_20_glycosyl_hydrolase	AEA92794.1	PF00728	0.000191567	0.000175571	0.000213471	0.000110058	0.000103167	0.000181051	0.000150914	0.373184	0.54898			0.000193536	0.000136297
120651	OG1RF_RS00535	OG1RF_10107	118538	121087	+	NA	family_20_glycosyl_hydrolase	AEA92794.1	PF00728	0.000263404	0.000236346	0.000315832	8.76e-05	0.000117327	8.17e-05	0.000102089	0.373184	4.6e-41	2.79752	1.48415	0.000271861	9.7179e-05
120707	OG1RF_RS00535	OG1RF_10107	118538	121087	+	NA	family_20_glycosyl_hydrolase	AEA92794.1	PF00728	0.000141593	0.000187951	0.000187224	0.000107812	0.000127442	0.000176244	0.0001302	216.074	359.575			0.000172256	0.000135424
120913	OG1RF_RS00535	OG1RF_10107	118538	121087	+	NA	family_20_glycosyl_hydrolase	AEA92794.1	PF00728	0.000189484	0.00017332	0.000159228	0.000175194	0.000264998	0.000195471	0.000190861	1293.08	1551.3			0.000174011	0.000206631
121603	OG1RF_RS00540	OG1RF_10108	121516	122784	+	NA	endoribonuclease_L-PSP	AEA92795.1	PF01042	0.000289432	0.00028474	0.000266838	0.000143749	0.000149693	0.000149006	0.000119843	0.373184	2.49e-21	1.99425	0.995843	0.000280337	0.000140573
121625	OG1RF_RS00540	OG1RF_10108	121516	122784	+	NA	endoribonuclease_L-PSP	AEA92795.1	PF01042	7.7e-05	0.000109169	0.000127732	9.21e-05	0.00011935	0.000118564	0.000116884	74135.2	88115.6			0.000104634	0.000111724
122019	OG1RF_RS00540	OG1RF_10108	121516	122784	+	NA	endoribonuclease_L-PSP	AEA92795.1	PF01042	0.000187402	0.000183449	0.000191599	0.000141503	0.000143625	0.000176244	0.000139077	308.623	303.105			0.000187483	0.000150112
122213	OG1RF_RS00540	OG1RF_10108	121516	122784	+	NA	endoribonuclease_L-PSP	AEA92795.1	PF01042	0	0	0	0	0	0	0	80733.9	NaN			0	0
123553	OG1RF_RS00550	OG1RF_10110	123274	124686	-	NA	GntR_family_transcriptional_regulator	AEA92797.1	PF00392,PF00155	0.000332118	0.000308375	0.000318456	0.000132519	0.00010519	0.000169835	0.000143516	0.373184	1.83e-33	2.32025	1.21428	0.00031965	0.000137765
123666	OG1RF_RS00550	OG1RF_10110	123274	124686	-	NA	GntR_family_transcriptional_regulator	AEA92797.1	PF00392,PF00155	0.000171785	0.000168818	0.000146105	8.09e-05	0.00010519	7.85e-05	0.00013168	0.373184	0.00111587	1.63763	0.71161	0.000162236	9.90675e-05
125261	OG1RF_RS00555	OG1RF_10111	124784	125749	+	NA	ornithine_cyclodeaminase/mu-crystallin_family_protein	AEA92798.1	PF02423	0.000195731	0.000205958	0.0001846	0.000107812	7.28e-05	0.00011536	7.84e-05	0.373184	3.2e-15	2.08808	1.06218	0.00019543	9.3593e-05
125326	OG1RF_RS00555	OG1RF_10111	124784	125749	+	NA	ornithine_cyclodeaminase/mu-crystallin_family_protein	AEA92798.1	PF02423	0.000232171	0.00019808	0.000199473	0.000121288	0.000137556	0.000150608	0.000109486	0.373184	1.8e-06	1.61798	0.694195	0.000209908	0.000129735
125604	OG1RF_RS00555	OG1RF_10111	124784	125749	+	NA	ornithine_cyclodeaminase/mu-crystallin_family_protein	AEA92798.1	PF02423	9.37e-05	6.98e-05	0.000104986	0.000253807	0.000206334	0.000225913	0.000270757	0.373184	9.99e-37	0.37414	-1.41835	8.94953e-05	0.000239203
125717	OG1RF_RS00555	OG1RF_10111	124784	125749	+	NA	ornithine_cyclodeaminase/mu-crystallin_family_protein	AEA92798.1	PF02423	0.000425819	0.000444555	0.000377073	0.000150487	0.00011935	0.000136188	0.000171627	0.373184	6.57e-63	2.87935	1.52574	0.000415816	0.000144413
125723	OG1RF_RS00555	OG1RF_10111	124784	125749	+	NA	ornithine_cyclodeaminase/mu-crystallin_family_protein	AEA92798.1	PF02423	0.000241541	0.000285866	0.000278212	0.000184179	0.000149693	0.000192266	0.000144996	0.373184	3.96e-09	1.60051	0.678534	0.00026854	0.000167783
125972	OG1RF_RS00560	OG1RF_10112	125751	126539	+	phzF	phenazine_biosynthesis_protein_PhzF	AEA92799.1	PF02567	0.000165539	0.000192453	0.000169727	4.72e-05	0.000103167	0.000105746	0.000115405	0.373184	1.73e-08	1.89392	0.921375	0.000175906	9.28795e-05
125999	OG1RF_RS00560	OG1RF_10112	125751	126539	+	phzF	phenazine_biosynthesis_protein_PhzF	AEA92799.1	PF02567	0.000127017	0.000103542	9.62e-05	0.000197655	0.000200265	0.000176244	0.000179025	0.373184	2.36e-08	0.578445	-0.789747	0.00010892	0.000188297
126882	OG1RF_RS00565	OG1RF_10113	126588	127133	-	NA	cob(I)yrinic_acid_a,c-diamide_adenosyltransferase	AEA92800.1	PF01923	0.000244664	0.000243098	0.000246716	7.19e-05	8.29e-05	0.000107349	6.36e-05	0.373184	7.5e-39	3.00631	1.588	0.000244826	8.14372e-05
127089	OG1RF_RS00565	OG1RF_10113	126588	127133	-	NA	cob(I)yrinic_acid_a,c-diamide_adenosyltransferase	AEA92800.1	PF01923	0.000196772	0.000199206	0.000196848	0.000242577	0.000173968	0.000216299	0.000270757	4683.09	3117.26			0.000197609	0.0002259
127443	OG1RF_RS00575	OG1RF_10114	127284	127625	-	NA	hypothetical_protein	AEA92801.1	NA	7.18e-05	6.64e-05	6.91e-05	0.000211132	0.000222517	0.000168233	0.000146475	0.373184	1.25e-26	0.369342	-1.43697	6.91e-05	0.000187089
130659	Intergenic_116_130561_130714	Intergenic_116_130561_130714	130561	130714	.	Intergenic_116_130561_130714	Intergenic_116_130561_130714	NA	NA	0.000199896	0.000157564	0.000196848	0.000215624	0.000169922	0.000166631	0.000171627	149693	102393			0.000184769	0.000180951
130741	OG1RF_RS00590	OG1RF_10117	130715	131302	+	NA	lipase/acylhydrolase	AEA92804.1	PF00657	0.000118688	9.23e-05	0.000123358	0.00028076	0.000190151	0.000346079	0.000289991	0.373184	1.67e-39	0.402712	-1.31218	0.000111449	0.000276745
130747	OG1RF_RS00590	OG1RF_10117	130715	131302	+	NA	lipase/acylhydrolase	AEA92804.1	PF00657	0.000150963	0.000156438	0.000202972	0.000163964	0.000129465	0.000165028	0.000167189	47911.6	38157.1			0.000170124	0.000156411
130894	OG1RF_RS00590	OG1RF_10117	130715	131302	+	NA	lipase/acylhydrolase	AEA92804.1	PF00657	0.000305049	0.00025998	0.000264214	6.51e-05	8.09e-05	9.77e-05	0.000156832	0.373184	1.97e-36	2.76047	1.46491	0.000276414	0.000100133
131384	OG1RF_RS00595	OG1RF_10118	131317	131925	+	rsmc	methyltransferase_domain_protein	AEA92805.1	PF05175	1.04e-06	1.13e-06	0	9.88e-05	6.27e-05	5.13e-05	0.000102089	0.373184	7.22e-46	0.00918842	-6.76597	7.23333e-07	7.87223e-05
131895	OG1RF_RS00595	OG1RF_10118	131317	131925	+	rsmc	methyltransferase_domain_protein	AEA92805.1	PF05175	0.000116606	0.000100166	0.000115484	0.000152733	0.000127442	7.37e-05	0.000119843	71440.5	132147			0.000110752	0.00011843
131968	OG1RF_RS00600	OG1RF_10119	131958	132989	-	add	adenosine_deaminase	AEA92806.1	PF00962	0.000167621	0.000191327	0.000157478	0.00021787	0.000208357	0.000240333	0.000184943	155.618	138.534			0.000172142	0.000212876
132069	OG1RF_RS00600	OG1RF_10119	131958	132989	-	add	adenosine_deaminase	AEA92806.1	PF00962	8.22e-05	9.79e-05	7.79e-05	0.000128027	0.000127442	0.000169835	0.000202698	0.373184	3.13e-10	0.547769	-0.868361	8.6e-05	0.000157001
132277	OG1RF_RS00600	OG1RF_10119	131958	132989	-	add	adenosine_deaminase	AEA92806.1	PF00962	0.000172826	0.000166567	0.000183725	0.000112304	0.000153739	0.00012978	0.000192341	3501.59	6023.01			0.000174373	0.000147041
132414	OG1RF_RS00600	OG1RF_10119	131958	132989	-	add	adenosine_deaminase	AEA92806.1	PF00962	0.000201978	0.000214962	0.000207347	0.000148241	0.000129465	0.000155415	0.000113925	0.373184	0.000192412	1.5216	0.605585	0.000208096	0.000136761
132918	OG1RF_RS00600	OG1RF_10119	131958	132989	-	add	adenosine_deaminase	AEA92806.1	PF00962	8.33e-06	3.38e-06	9.62e-06	0.000247069	0.000155762	0.000161824	0.000218973	0.373184	6.11e-108	0.0362927	-4.78418	7.11e-06	0.000195907
133704	OG1RF_RS00605	OG1RF_10120	133092	134138	+	NA	LacI_family_sugar-binding_transcriptional_regulator	AEA92807.1	PF00356,PF00532	0.000226965	0.000245349	0.000227469	0.000163964	9.91e-05	0.000124973	0.000134639	0.373184	6.49e-12	1.78513	0.836028	0.000233261	0.000130669
134057	OG1RF_RS00605	OG1RF_10120	133092	134138	+	NA	LacI_family_sugar-binding_transcriptional_regulator	AEA92807.1	PF00356,PF00532	1.04e-06	4.5e-06	2.62e-06	0.000211132	0.000234654	0.000169835	0.000183464	0.373184	2e-118	0.0136156	-6.1986	2.72e-06	0.000199771
134242	OG1RF_RS00610	OG1RF_10121	134171	135580	+	pdp	pyrimidine-nucleoside_phosphorylase	AEA92808.1	PF02885,PF00591,PF07831	9.99e-05	9.79e-05	0.000138231	0.000211132	0.000135533	0.000205084	0.000202698	0.373184	2.49e-07	0.593867	-0.751788	0.00011201	0.000188612
134244	OG1RF_RS00610	OG1RF_10121	134171	135580	+	pdp	pyrimidine-nucleoside_phosphorylase	AEA92808.1	PF02885,PF00591,PF07831	0.000241541	0.000234095	0.000239717	0.000121288	0.00011935	0.000155415	0.000156832	0.373184	8.66e-10	1.72514	0.786713	0.000238451	0.000138221
134247	OG1RF_RS00610	OG1RF_10121	134171	135580	+	pdp	pyrimidine-nucleoside_phosphorylase	AEA92808.1	PF02885,PF00591,PF07831	0.000326913	0.000254353	0.000284336	0.000150487	0.000141602	0.000195471	0.000155352	0.373184	2.21e-15	1.79517	0.84412	0.000288534	0.000160728
135095	OG1RF_RS00610	OG1RF_10121	134171	135580	+	pdp	pyrimidine-nucleoside_phosphorylase	AEA92808.1	PF02885,PF00591,PF07831	1.04e-06	3.38e-06	2.62e-06	0.000134765	0.000127442	0.000118564	0.000108007	0.373184	9.42e-70	0.0192044	-5.70242	2.34667e-06	0.000122194
135165	OG1RF_RS00610	OG1RF_10121	134171	135580	+	pdp	pyrimidine-nucleoside_phosphorylase	AEA92808.1	PF02885,PF00591,PF07831	0.000208225	0.000203707	0.000214346	0.000125781	0.000115304	0.000155415	0.0001302	0.373184	2.04e-05	1.58541	0.664859	0.000208759	0.000131675
135714	OG1RF_RS00615	OG1RF_10122	135608	136270	+	deoC	deoxyribose-phosphate_aldolase	AEA92809.1	PF01791	0.000153045	0.000129427	0.000121608	0.000152733	0.000171945	0.000153813	0.000146475	7334.56	8818.45			0.000134693	0.000156242
135756	OG1RF_RS00615	OG1RF_10122	135608	136270	+	deoC	deoxyribose-phosphate_aldolase	AEA92809.1	PF01791	0.000148881	0.000133929	0.000163603	0.000130273	5.46e-05	0.000139393	0.000108007	12.6883	14.093			0.000148804	0.000108068
135830	OG1RF_RS00615	OG1RF_10122	135608	136270	+	deoC	deoxyribose-phosphate_aldolase	AEA92809.1	PF01791	2.08e-06	2.25e-06	2.62e-06	0.000242577	0.000305455	0.00023873	0.000218973	0.373184	8.29e-153	0.00921383	-6.76198	2.31667e-06	0.000251434
135996	OG1RF_RS00615	OG1RF_10122	135608	136270	+	deoC	deoxyribose-phosphate_aldolase	AEA92809.1	PF01791	8.54e-05	6.64e-05	7.96e-05	2.47e-05	2.43e-05	2.56e-05	3.55e-05	0.373184	2.78e-08	2.8023	1.48661	7.71333e-05	2.7525e-05
136362	OG1RF_RS00620	OG1RF_10123	136239	136703	+	cdd	cytidine_deaminase	AEA92810.1	PF00383	0.000186361	0.000220589	0.000183725	0.000251561	0.00019622	0.000206686	0.00022785	10960.8	11329.8			0.000196892	0.000220579
136366	OG1RF_RS00620	OG1RF_10123	136239	136703	+	cdd	cytidine_deaminase	AEA92810.1	PF00383	9.79e-05	0.000142933	0.000149604	0.000175194	0.000173968	0.000160222	0.00016275	74.6368	162.582			0.000130146	0.000168034
136824	OG1RF_RS00625	OG1RF_10124	136799	137872	+	NA	ABC_superfamily_ATP_binding_cassette_transporter,_binding_protein	AEA92811.1	PF02608	0.000160333	0.000186826	0.000152229	4.72e-05	5.66e-05	3.85e-05	3.4e-05	0.373184	2.73e-33	3.7768	1.91717	0.000166463	4.4075e-05
137039	OG1RF_RS00625	OG1RF_10124	136799	137872	+	NA	ABC_superfamily_ATP_binding_cassette_transporter,_binding_protein	AEA92811.1	PF02608	0.000205101	0.000205958	0.000219595	0.00010332	9.51e-05	9.13e-05	0.000106527	0.373184	1.02e-17	2.12209	1.08549	0.000210218	9.90617e-05
137467	OG1RF_RS00625	OG1RF_10124	136799	137872	+	NA	ABC_superfamily_ATP_binding_cassette_transporter,_binding_protein	AEA92811.1	PF02608	0.000124935	0.000128302	0.000127732	0.000195409	0.000161831	0.000171437	0.000170148	2.98547	2.88176			0.00012699	0.000174706
137620	OG1RF_RS00625	OG1RF_10124	136799	137872	+	NA	ABC_superfamily_ATP_binding_cassette_transporter,_binding_protein	AEA92811.1	PF02608	0.00013014	0.000141807	0.000141731	0.000260545	0.000194197	0.000240333	0.000241166	0.373184	9.11e-11	0.589133	-0.763334	0.000137893	0.00023406
137676	OG1RF_RS00625	OG1RF_10124	136799	137872	+	NA	ABC_superfamily_ATP_binding_cassette_transporter,_binding_protein	AEA92811.1	PF02608	0.000187402	0.000168818	0.000175851	0.000101074	0.000117327	0.000136188	9.47e-05	0.373184	0.000435167	1.579	0.659013	0.000177357	0.000112322
137680	OG1RF_RS00625	OG1RF_10124	136799	137872	+	NA	ABC_superfamily_ATP_binding_cassette_transporter,_binding_protein	AEA92811.1	PF02608	0.000254034	0.000240848	0.000229219	6.51e-05	8.9e-05	0.000102542	0.000105048	0.373184	1.03e-30	2.66932	1.41647	0.000241367	9.04225e-05
137881	Intergenic_124_137873_137883	Intergenic_124_137873_137883	137873	137883	.	Intergenic_124_137873_137883	Intergenic_124_137873_137883	NA	NA	4.16e-06	4.5e-06	8.75e-07	0.000130273	0.00010519	0.000123371	0.00016275	0.373184	3.09e-76	0.0243745	-5.35849	3.17833e-06	0.000130396
138059	OG1RF_RS00630	OG1RF_10125	137884	139011	+	NA	ABC_superfamily_ATP_binding_cassette_transporter,_binding_protein	AEA92812.1	PF02608	0.00010203	9.45e-05	9.71e-05	0.000123534	0.000178014	0.000232322	0.000204177	0.373184	1.34e-13	0.530463	-0.914676	9.78767e-05	0.000184512
138175	OG1RF_RS00630	OG1RF_10125	137884	139011	+	NA	ABC_superfamily_ATP_binding_cassette_transporter,_binding_protein	AEA92812.1	PF02608	0.000168662	0.000175571	0.000153979	0.000101074	0.000145648	9.13e-05	0.000109486	0.373184	0.054045			0.000166071	0.000111877
138204	OG1RF_RS00630	OG1RF_10125	137884	139011	+	NA	ABC_superfamily_ATP_binding_cassette_transporter,_binding_protein	AEA92812.1	PF02608	0.000148881	0.000132804	0.000138231	0.000179686	0.000212403	0.000219504	0.000236727	0.373184	2.08e-05	0.659996	-0.59947	0.000139972	0.00021208
138391	OG1RF_RS00630	OG1RF_10125	137884	139011	+	NA	ABC_superfamily_ATP_binding_cassette_transporter,_binding_protein	AEA92812.1	PF02608	0.000110359	0.000113671	0.000120733	0.000116796	0.000155762	0.00015862	0.000121323	3116.83	4018.73			0.000114921	0.000138125
138524	OG1RF_RS00630	OG1RF_10125	137884	139011	+	NA	ABC_superfamily_ATP_binding_cassette_transporter,_binding_protein	AEA92812.1	PF02608	0.000174909	0.000195829	0.000170602	0.000134765	9.71e-05	0.000120166	0.000122802	0.373184	0.00669288	1.52009	0.604152	0.000180447	0.000118708
139189	Intergenic_125_139012_139216	Intergenic_125_139012_139216	139012	139216	.	Intergenic_125_139012_139216	Intergenic_125_139012_139216	NA	NA	0.000104112	9.9e-05	0.000119859	0.000285252	0.00021038	0.000168233	0.000235248	0.373184	7.87e-19	0.478948	-1.06206	0.000107657	0.000224778
139299	OG1RF_RS00635	OG1RF_10126	139217	140785	+	NA	ABC_superfamily_ATP_binding_cassette_transporter,_ABC_protein	AEA92813.1	PF00005	0.000153045	0.00013618	0.000135606	9.21e-05	0.000135533	0.000110553	0.00013168	4062.48	5313			0.00014161	0.000117466
139489	OG1RF_RS00635	OG1RF_10126	139217	140785	+	NA	ABC_superfamily_ATP_binding_cassette_transporter,_ABC_protein	AEA92813.1	PF00005	0.000167621	0.000139557	0.00014873	0.000157226	0.000127442	0.000166631	0.000187902	81810.5	67607.4			0.000151969	0.0001598
139819	OG1RF_RS00635	OG1RF_10126	139217	140785	+	NA	ABC_superfamily_ATP_binding_cassette_transporter,_ABC_protein	AEA92813.1	PF00005	0.000164497	0.000158689	0.000175851	0.000110058	0.00010519	0.000112155	0.000115405	0.373184	0.0278475	1.50264	0.587503	0.000166346	0.000110702
140251	OG1RF_RS00635	OG1RF_10126	139217	140785	+	NA	ABC_superfamily_ATP_binding_cassette_transporter,_ABC_protein	AEA92813.1	PF00005	0.000165539	0.000147435	0.000168852	0.000101074	6.88e-05	8.97e-05	9.03e-05	0.373184	5.2e-08	1.83619	0.876714	0.000160609	8.74685e-05
140533	OG1RF_RS00635	OG1RF_10126	139217	140785	+	NA	ABC_superfamily_ATP_binding_cassette_transporter,_ABC_protein	AEA92813.1	PF00005	0.000173868	0.000124926	0.000150479	6.51e-05	6.88e-05	5.13e-05	5.62e-05	0.373184	4.8e-17	2.48149	1.3112	0.000149758	6.035e-05
141200	OG1RF_RS00640	OG1RF_10127	140769	141911	+	NA	ABC_superfamily,_ATP_binding_cassette_transporter,_membrane_protein	AEA92814.1	PF02653	0.00015721	0.000181198	0.000150479	0.000145995	0.000123396	0.000132984	0.000139077	2792.16	3004.58			0.000162962	0.000135363
141325	OG1RF_RS00640	OG1RF_10127	140769	141911	+	NA	ABC_superfamily,_ATP_binding_cassette_transporter,_membrane_protein	AEA92814.1	PF02653	0.000248828	0.000252102	0.000214346	0.000105566	0.000149693	0.000171437	0.000184943	0.373184	7.73e-05	1.55926	0.640857	0.000238425	0.00015291
141730	OG1RF_RS00640	OG1RF_10127	140769	141911	+	NA	ABC_superfamily,_ATP_binding_cassette_transporter,_membrane_protein	AEA92814.1	PF02653	7.5e-05	0.000100166	0.00011111	7.64e-05	3.84e-05	0.000160222	8.88e-05	124440	173559			9.54253e-05	9.09555e-05
142161	OG1RF_RS00645	OG1RF_10128	141911	142864	+	NA	ABC_superfamily,_ATP_binding_cassette_transporter,_membrane_protein	AEA92815.1	PF02653	0.000235294	0.000189077	0.000223094	0.000179686	0.000178014	0.000192266	0.000179025	1797.63	1302.58			0.000215822	0.000182248
142201	OG1RF_RS00645	OG1RF_10128	141911	142864	+	NA	ABC_superfamily,_ATP_binding_cassette_transporter,_membrane_protein	AEA92815.1	PF02653	6.45e-05	7.43e-05	8.57e-05	6.51e-05	3.64e-05	9.13e-05	7.4e-05	60938.7	74043.8			7.48333e-05	6.67e-05
142261	OG1RF_RS00645	OG1RF_10128	141911	142864	+	NA	ABC_superfamily,_ATP_binding_cassette_transporter,_membrane_protein	AEA92815.1	PF02653	0.0001114	0.000151937	0.000139106	0.000101074	0.000145648	0.0001442	9.77e-05	50320.1	45150.4			0.000134148	0.000122156
142728	OG1RF_RS00645	OG1RF_10128	141911	142864	+	NA	ABC_superfamily,_ATP_binding_cassette_transporter,_membrane_protein	AEA92815.1	PF02653	0.000155127	0.000155313	0.000180225	0.000368357	0.000206334	0.000245139	0.00032698	0.373184	3.28e-15	0.570469	-0.809779	0.000163555	0.000286703
143096	OG1RF_RS00650	OG1RF_10129	143070	143468	+	NA	membrane_protein	AEA92816.1	NA	0.000239458	0.000187951	0.000216095	0.000125781	0.000151716	0.000181051	0.000158311	0.373184	0.343466			0.000214501	0.000154215
143295	OG1RF_RS00650	OG1RF_10129	143070	143468	+	NA	membrane_protein	AEA92816.1	NA	9.47e-05	5.63e-05	6.12e-05	0.000181933	0.000159808	0.000189062	0.000216014	0.373184	8.96e-29	0.378852	-1.40029	7.07333e-05	0.000186704
143539	OG1RF_RS00655	OG1RF_10130	143468	144706	+	NA	lipase	AEA92817.1	NA	0.000236335	0.000180073	0.000178476	0.00017744	0.000242746	0.000152211	0.000179025	81932.2	62359.9			0.000198295	0.000187855
143699	OG1RF_RS00655	OG1RF_10130	143468	144706	+	NA	lipase	AEA92817.1	NA	0.00017595	0.000234095	0.000206472	0.000123534	0.000139579	0.000134586	0.000110966	0.373184	2.63e-06	1.61604	0.692462	0.000205506	0.000127166
144852	OG1RF_RS00660	OG1RF_10131	144716	145030	+	NA	hypothetical_protein	AEA92818.1	NA	4.37e-05	6.3e-05	6.04e-05	9.88e-05	0.000129465	0.000123371	0.000119843	0.373184	1.31e-09	0.472556	-1.08144	5.57e-05	0.00011787
145448	Intergenic_132_145302_145606	Intergenic_132_145302_145606	145302	145606	.	Intergenic_132_145302_145606	Intergenic_132_145302_145606	NA	NA	0.000209266	0.000262231	0.000235343	0.000157226	0.000182059	0.000161824	0.00013168	0.373184	7.87e-05	1.48936	0.574697	0.000235613	0.000158197
145560	Intergenic_132_145302_145606	Intergenic_132_145302_145606	145302	145606	.	Intergenic_132_145302_145606	Intergenic_132_145302_145606	NA	NA	2.92e-05	3.26e-05	3.5e-05	0.000314451	0.000169922	0.000169835	0.000281114	0.373184	1.25e-90	0.137992	-2.85735	3.22667e-05	0.00023383
145578	Intergenic_132_145302_145606	Intergenic_132_145302_145606	145302	145606	.	Intergenic_132_145302_145606	Intergenic_132_145302_145606	NA	NA	8.54e-05	0.000106918	0.000115484	0.000172948	0.000228586	0.000187459	0.000180505	0.373184	1.03e-11	0.533338	-0.906877	0.000102601	0.000192374
145582	Intergenic_132_145302_145606	Intergenic_132_145302_145606	145302	145606	.	Intergenic_132_145302_145606	Intergenic_132_145302_145606	NA	NA	0	0	0	0	0	0	0	80872	NaN			0	0
145626	OG1RF_RS00670	OG1RF_10133	145607	146773	+	deoB	phosphopentomutase	AEA92820.1	PF08342,PF01676	0.000118688	9.12e-05	8.49e-05	0.000202147	0.000234654	0.000219504	0.000144996	0.373184	5.77e-16	0.490516	-1.02763	9.82627e-05	0.000200325
146162	OG1RF_RS00670	OG1RF_10133	145607	146773	+	deoB	phosphopentomutase	AEA92820.1	PF08342,PF01676	0.000192608	0.000164317	0.000186349	0.000128027	0.000103167	0.000168233	0.00016423	90.6837	231.217			0.000181091	0.000140914
146642	OG1RF_RS00670	OG1RF_10133	145607	146773	+	deoB	phosphopentomutase	AEA92820.1	PF08342,PF01676	0.000168662	0.000162066	0.000196848	7.86e-05	9.91e-05	0.000104144	0.000106527	0.373184	2.51e-08	1.81124	0.856981	0.000175859	9.70927e-05
146896	OG1RF_RS00675	OG1RF_10134	146790	147608	+	deoD	purine-nucleoside_phosphorylase	AEA92821.1	PF00896	0	0	0	0	0	0	1.48e-06	50146.6	165030			0	3.7e-07
147153	OG1RF_RS00675	OG1RF_10134	146790	147608	+	deoD	purine-nucleoside_phosphorylase	AEA92821.1	PF00896	0.000108277	9.57e-05	0.00010936	0.000188671	0.000218471	0.000233924	0.000181984	0.373184	1.69e-15	0.507603	-0.978227	0.000104446	0.000205763
147155	OG1RF_RS00675	OG1RF_10134	146790	147608	+	deoD	purine-nucleoside_phosphorylase	AEA92821.1	PF00896	0.00016658	0.000129427	0.000117234	0.000265038	0.000335799	0.00022431	0.000350652	0.373184	1.24e-30	0.468607	-1.09355	0.000137747	0.00029395
147366	OG1RF_RS00675	OG1RF_10134	146790	147608	+	deoD	purine-nucleoside_phosphorylase	AEA92821.1	PF00896	8.64e-05	8.1e-05	0.000132107	0.000134765	0.000109236	0.00010094	0.000113925	16930.2	44687.1			9.98357e-05	0.000114716
147448	OG1RF_RS00675	OG1RF_10134	146790	147608	+	deoD	purine-nucleoside_phosphorylase	AEA92821.1	PF00896	0.000245705	0.00014856	0.000209096	0.000143749	0.00010519	0.000142597	0.000112445	0.373184	4.15e-06	1.59625	0.67469	0.00020112	0.000125995
147762	OG1RF_RS00680	OG1RF_10135	147626	148333	+	NA	purine_nucleoside_phosphorylase	AEA92822.1	PF01048	0.000121811	0.000131678	0.000153104	0.000215624	0.000242746	0.000261161	0.000247084	0.373184	7.3e-14	0.560848	-0.834319	0.000135531	0.000241654
147779	OG1RF_RS00680	OG1RF_10135	147626	148333	+	NA	purine_nucleoside_phosphorylase	AEA92822.1	PF01048	0.000188443	0.000166567	0.000201222	0.000157226	0.000149693	0.000179448	0.000202698	55953	66765.2			0.000185411	0.000172266
147856	OG1RF_RS00680	OG1RF_10135	147626	148333	+	NA	purine_nucleoside_phosphorylase	AEA92822.1	PF01048	0.0002228	0.000205958	0.000202972	0.00017744	0.000145648	0.000160222	0.000171627	35.4525	30.4023			0.000210577	0.000163734
147992	OG1RF_RS00680	OG1RF_10135	147626	148333	+	NA	purine_nucleoside_phosphorylase	AEA92822.1	PF01048	0.000240499	0.000255478	0.000255465	0.000213378	0.000153739	0.000193868	0.000167189	0.373184	0.0228838	1.37594	0.460416	0.000250481	0.000182044
148111	OG1RF_RS00680	OG1RF_10135	147626	148333	+	NA	purine_nucleoside_phosphorylase	AEA92822.1	PF01048	0.000139511	0.000195829	0.000176726	0.000190917	0.000151716	0.00020989	0.000143516	135873	155891			0.000170689	0.00017401
148181	OG1RF_RS00680	OG1RF_10135	147626	148333	+	NA	purine_nucleoside_phosphorylase	AEA92822.1	PF01048	7.39e-05	9.9e-05	9.62e-05	0.000168456	0.000159808	0.000177846	0.000150914	0.373184	7.97e-09	0.546099	-0.872766	8.97e-05	0.000164256
148443	OG1RF_RS00685	OG1RF_10136	148372	149310	-	NA	iron_(Fe3+)_ABC_superfamily_ATP_binding_cassette_transporter,_binding_protein	AEA92823.1	PF01497	8.85e-05	0.000132804	0.00011286	0.000318943	0.000388394	0.000283592	0.000329939	0.373184	1.02e-60	0.337318	-1.56782	0.000111388	0.000330217
148898	OG1RF_RS00685	OG1RF_10136	148372	149310	-	NA	iron_(Fe3+)_ABC_superfamily_ATP_binding_cassette_transporter,_binding_protein	AEA92823.1	PF01497	0.000247787	0.000169944	0.000192474	0.000163964	0.000178014	0.000126575	0.000183464	195.175	139.66			0.000203402	0.000163004
148945	OG1RF_RS00685	OG1RF_10136	148372	149310	-	NA	iron_(Fe3+)_ABC_superfamily_ATP_binding_cassette_transporter,_binding_protein	AEA92823.1	PF01497	0.000225924	0.000268984	0.000304458	0.000121288	5.46e-05	0.000118564	0.000112445	0.373184	4.8e-35	2.61939	1.38923	0.000266455	0.000101724
149470	Intergenic_136_149311_149540	Intergenic_136_149311_149540	149311	149540	.	Intergenic_136_149311_149540	Intergenic_136_149311_149540	NA	NA	2.08e-06	4.5e-06	2.62e-06	0.000168456	0.000190151	0.000142597	0.000186423	0.373184	1.76e-101	0.0178391	-5.80881	3.06667e-06	0.000171907
149572	OG1RF_RS00690	OG1RF_10137	149541	150347	+	NA	ABC_superfamily_ATP_binding_cassette_transporter,_ABC_protein	AEA92824.1	PF00005	0.000172826	0.000149686	0.000158353	0.000179686	0.00014767	0.000181051	0.000211575	14606	10877.2			0.000160288	0.000179995
149810	OG1RF_RS00690	OG1RF_10137	149541	150347	+	NA	ABC_superfamily_ATP_binding_cassette_transporter,_ABC_protein	AEA92824.1	PF00005	0.000119729	0.000101291	0.000142605	0.000188671	0.000260952	0.000131382	0.000216014	0.373184	4.1e-06	0.608308	-0.717125	0.000121208	0.000199255
149901	OG1RF_RS00690	OG1RF_10137	149541	150347	+	NA	ABC_superfamily_ATP_binding_cassette_transporter,_ABC_protein	AEA92824.1	PF00005	0.000218636	0.000276862	0.00025284	0.000188671	0.000165876	0.000203482	0.000128721	0.373184	0.000207822	1.45291	0.538943	0.000249446	0.000171688
149905	OG1RF_RS00690	OG1RF_10137	149541	150347	+	NA	ABC_superfamily_ATP_binding_cassette_transporter,_ABC_protein	AEA92824.1	PF00005	2.71e-05	1.35e-05	2.19e-05	3.59e-05	4.05e-05	2.24e-05	3.4e-05	957.217	2487.24			2.08333e-05	3.32e-05
150023	OG1RF_RS00690	OG1RF_10137	149541	150347	+	NA	ABC_superfamily_ATP_binding_cassette_transporter,_ABC_protein	AEA92824.1	PF00005	0.000176991	0.000221715	0.00018285	8.76e-05	0.000109236	9.77e-05	0.000110966	0.373184	4.49e-11	1.91222	0.935247	0.000193852	0.000101375
150888	OG1RF_RS00695	OG1RF_10138	150344	151354	+	NA	iron_(Fe3+)_ABC_superfamily_ATP_binding_cassette_transporter,_membrane_protein	AEA92825.1	PF01032	8.64e-05	9.68e-05	0.000118984	0.000145995	0.000153739	0.000168233	0.000210096	0.373184	5.74e-07	0.59421	-0.750955	0.000100728	0.000169516
151347	OG1RF_RS00695	OG1RF_10138	150344	151354	+	NA	iron_(Fe3+)_ABC_superfamily_ATP_binding_cassette_transporter,_membrane_protein	AEA92825.1	PF01032	0.000174909	0.000199206	0.000209971	0.000123534	0.000135533	9.77e-05	0.000155352	0.373184	0.00103728	1.5207	0.604739	0.000194695	0.00012803
151439	OG1RF_RS00700	OG1RF_10139	151351	152355	+	fhuG	iron_ABC_superfamily_ATP_binding_cassette_transporter,_membrane_protein	AEA92826.1	PF01032	3.12e-06	9e-06	2.62e-06	3.59e-05	3.44e-05	3.2e-05	2.22e-05	0.373184	8.98e-08	0.157858	-2.6633	4.91333e-06	3.1125e-05
151460	OG1RF_RS00700	OG1RF_10139	151351	152355	+	fhuG	iron_ABC_superfamily_ATP_binding_cassette_transporter,_membrane_protein	AEA92826.1	PF01032	7.6e-05	7.32e-05	8.75e-05	0.000188671	0.000216448	0.000221106	0.000127241	0.373184	2.5e-21	0.418864	-1.25545	7.89e-05	0.000188366
152560	OG1RF_RS00705	OG1RF_10140	152469	153671	+	adh3	putative_alcohol_dehydrogenase_(NADP(+))	AEA92827.1	PF00465	0.000212389	0.000187951	0.000217845	0.000145995	0.000188128	0.000166631	0.000156832	162.335	86.4269			0.000206062	0.000164396
152584	OG1RF_RS00705	OG1RF_10140	152469	153671	+	adh3	putative_alcohol_dehydrogenase_(NADP(+))	AEA92827.1	PF00465	0.000163456	0.000101291	0.000139106	0.000226854	0.000161831	0.0001442	0.000165709	54.858	239.747			0.000134618	0.000174648
152663	OG1RF_RS00705	OG1RF_10140	152469	153671	+	adh3	putative_alcohol_dehydrogenase_(NADP(+))	AEA92827.1	PF00465	9.37e-05	8.33e-05	7.17e-05	8.98e-05	0.000135533	8.97e-05	0.000113925	758.31	734.148			8.29e-05	0.00010724
153467	OG1RF_RS00705	OG1RF_10140	152469	153671	+	adh3	putative_alcohol_dehydrogenase_(NADP(+))	AEA92827.1	PF00465	2.08e-06	4.5e-06	1.75e-06	0.000366111	0.00030141	0.000290001	0.000248564	0.373184	1.35e-182	0.00920885	-6.76276	2.77667e-06	0.000301522
153731	OG1RF_RS00710	OG1RF_10141	153728	154414	-	gpmA	phosphoglycerate_mutase	AEA92828.1	PF00300	0.000191567	0.000154187	0.000202972	0.000190917	0.000131487	0.000104144	0.000181984	1828.23	682.033			0.000182909	0.000152133
154632	OG1RF_RS00715	OG1RF_10142	154589	155164	-	NA	resolvase_family_site-specific_recombinase	AEA92829.1	PF00239	0.00021343	0.000232969	0.000211721	0.000116796	0.000145648	0.000132984	0.00016423	0.373184	4.65e-05	1.56791	0.648843	0.000219373	0.000139914
154636	OG1RF_RS00715	OG1RF_10142	154589	155164	-	NA	resolvase_family_site-specific_recombinase	AEA92829.1	PF00239	0.000199896	0.000270109	0.000214346	0.000208885	0.000204311	0.000243537	0.000258921	169327	122200			0.000228117	0.000228914
154704	OG1RF_RS00715	OG1RF_10142	154589	155164	-	NA	resolvase_family_site-specific_recombinase	AEA92829.1	PF00239	7.39e-05	5.29e-05	6.04e-05	0.000172948	0.000149693	0.000182653	0.000202698	0.373184	3.02e-30	0.352546	-1.50412	6.24e-05	0.000176998
154990	OG1RF_RS00715	OG1RF_10142	154589	155164	-	NA	resolvase_family_site-specific_recombinase	AEA92829.1	PF00239	0.000108277	8.33e-05	0.000113734	0.000260545	0.000188128	0.000317239	0.000266318	0.373184	1.1e-37	0.394371	-1.34238	0.00010177	0.000258057
155182	Intergenic_142_155165_155205	Intergenic_142_155165_155205	155165	155205	.	Intergenic_142_155165_155205	Intergenic_142_155165_155205	NA	NA	0.000131182	0.000155313	0.000150479	0.000150487	0.000129465	0.000187459	0.000110966	182472	171146			0.000145658	0.000144594
155458	OG1RF_RS00720	OG1RF_10143	155206	155886	-	rpiA	ribose-5-phosphate_isomerase	AEA92830.1	PF06026	0	0	0	2.25e-06	0	3.2e-06	1.48e-06	7855.15	13219.9			0	1.7325e-06
161788	Intergenic_148_161679_161847	Intergenic_148_161679_161847	161679	161847	.	Intergenic_148_161679_161847	Intergenic_148_161679_161847	NA	NA	0	0	0	0	0	0	0	80307	NaN			0	0
161826	Intergenic_148_161679_161847	Intergenic_148_161679_161847	161679	161847	.	Intergenic_148_161679_161847	Intergenic_148_161679_161847	NA	NA	0.000164497	0.000236346	0.000195098	8.54e-05	0.000101144	0.000108951	0.000100609	0.373184	2.41e-13	2.00601	1.00433	0.000198647	9.9026e-05
162016	OG1RF_RS00750	OG1RF_10149	161848	163116	+	cfa	cyclopropane-fatty-acyl-phospholipid_synthase	AEA92836.1	PF02353	0.000216554	0.000219464	0.000247591	0.000132519	0.000101144	9.29e-05	0.000136118	0.373184	2.76e-16	1.96999	0.978191	0.00022787	0.00011567
162142	OG1RF_RS00750	OG1RF_10149	161848	163116	+	cfa	cyclopropane-fatty-acyl-phospholipid_synthase	AEA92836.1	PF02353	2.08e-05	1.35e-05	6.12e-06	8.98e-06	2.02e-06	1.6e-06	4.44e-06	685.166	236.84			1.34733e-05	4.26e-06
162539	OG1RF_RS00750	OG1RF_10149	161848	163116	+	cfa	cyclopropane-fatty-acyl-phospholipid_synthase	AEA92836.1	PF02353	0.000103071	0.000135055	0.000125108	0.000193163	0.000163854	0.000163426	0.000168668	0.373184	0.467223			0.000121078	0.000172278
163009	OG1RF_RS00750	OG1RF_10149	161848	163116	+	cfa	cyclopropane-fatty-acyl-phospholipid_synthase	AEA92836.1	PF02353	7.29e-05	7.54e-05	7.61e-05	0.000213378	0.000131487	0.000171437	0.000122802	0.373184	3.81e-13	0.468155	-1.09494	7.48e-05	0.000159776
177825	OG1RF_RS00900	OG1RF_10179	177753	177965	+	oxaA	inner_membrane_protein_OxaA	AEA92866.1	NA	0.000649661	0.00061675	0.000647411	0.000168456	0.000192174	0.000275581	0.000233768	0.373184	4.94e-101	2.93313	1.55244	0.000637941	0.000217495
177966	Intergenic_179_177966_177981	Intergenic_179_177966_177981	177966	177981	.	Intergenic_179_177966_177981	Intergenic_179_177966_177981	NA	NA	0.000256116	0.000228468	0.000246716	0.000123534	0.000161831	0.000116962	0.000144996	0.373184	1.19e-12	1.78152	0.833108	0.000243767	0.000136831
178177	OG1RF_RS00905	OG1RF_10180	177982	179181	+	NA	hypothetical_protein	AEA92867.1	NA	0.000193649	0.000191327	0.000200348	0.000145995	0.000228586	9.93e-05	0.000165709	776.969	247.599			0.000195108	0.000159897
179682	OG1RF_RS00910	OG1RF_10181	179197	180372	+	NA	M20D_family_peptidase	AEA92868.1	PF01546,PF07687	0.000116606	0.0001238	0.000137356	8.54e-05	9.1e-05	0.000121769	8.14e-05	261.602	203.286			0.000125921	9.48923e-05
180062	OG1RF_RS00910	OG1RF_10181	179197	180372	+	NA	M20D_family_peptidase	AEA92868.1	PF01546,PF07687	0.000152004	0.000149686	9.71e-05	0.000105566	0.000149693	0.000153813	0.000137598	123879	84380.1			0.00013293	0.000136667
180294	OG1RF_RS00910	OG1RF_10181	179197	180372	+	NA	M20D_family_peptidase	AEA92868.1	PF01546,PF07687	0.000234253	0.00023522	0.000228344	0.000121288	7.48e-05	0.000104144	0.000137598	0.373184	4.98e-19	2.12508	1.08752	0.000232606	0.000109458
184362	OG1RF_RS00940	OG1RF_10187	184315	185670	-	brnQ	LIVCS_family_branched_chain_amino_acid:cation_symporter	AEA92874.1	PF05525	0.000136387	0.000165442	0.000172351	9.43e-05	8.7e-05	8.01e-05	9.62e-05	0.373184	1.11e-06	1.76801	0.822126	0.00015806	8.94e-05
184913	OG1RF_RS00940	OG1RF_10187	184315	185670	-	brnQ	LIVCS_family_branched_chain_amino_acid:cation_symporter	AEA92874.1	PF05525	7.29e-06	6.75e-06	5.25e-06	0.000132519	0.000165876	0.000132984	0.000116884	0.373184	1.66e-71	0.0469118	-4.41391	6.43e-06	0.000137066
185070	OG1RF_RS00940	OG1RF_10187	184315	185670	-	brnQ	LIVCS_family_branched_chain_amino_acid:cation_symporter	AEA92874.1	PF05525	0.000170744	0.000192453	0.000149604	2.25e-05	1.62e-05	3.04e-05	5.62e-05	0.373184	1.58e-42	5.45678	2.44805	0.000170934	3.1325e-05
185574	OG1RF_RS00940	OG1RF_10187	184315	185670	-	brnQ	LIVCS_family_branched_chain_amino_acid:cation_symporter	AEA92874.1	PF05525	0.000211348	0.000190202	0.000193348	0.000170702	7.28e-05	0.000121769	0.000119843	0.373184	1.37e-06	1.63507	0.709356	0.000198299	0.000121279
186400	Intergenic_188_186253_186425	Intergenic_188_186253_186425	186253	186425	.	Intergenic_188_186253_186425	Intergenic_188_186253_186425	NA	NA	0.000162415	0.000117047	0.000133857	0.000119042	0.00013351	0.000147404	0.000103568	52504.7	43219.5			0.000137773	0.000125881
186547	OG1RF_RS00950	OG1RF_10189	186426	187010	+	NA	decarboxylase	AEA92876.1	PF03641	9.58e-05	0.000114796	0.000138231	0.000233592	0.000200265	0.000187459	0.000258921	0.373184	9.59e-15	0.528383	-0.920343	0.000116276	0.000220059
186837	OG1RF_RS00950	OG1RF_10189	186426	187010	+	NA	decarboxylase	AEA92876.1	PF03641	0.000383133	0.000469315	0.000332454	7.86e-05	9.31e-05	0.000128177	0.000119843	0.373184	1.77e-78	3.7641	1.91231	0.000394967	0.00010493
187550	OG1RF_RS00955	OG1RF_10190	187055	187795	-	NA	ABC_superfamily_ATP_binding_cassette_transporter,_ABC_protein	AEA92877.1	PF00005	0.000104112	0.000124926	0.000146105	0.000204393	0.000188128	0.000153813	0.000181984	0.373184	0.153494			0.000125048	0.000182079
187922	OG1RF_RS00960	OG1RF_10191	187807	189447	-	NA	amino_acid_ABC_superfamily_ATP_binding_cassette_transporter,_membrane_protein	AEA92878.1	PF00497,PF00528	0.000122853	0.000113671	0.000132982	0.00029199	0.000192174	0.000237128	0.000214534	0.373184	3.09e-15	0.52646	-0.925605	0.000123169	0.000233957
188079	OG1RF_RS00960	OG1RF_10191	187807	189447	-	NA	amino_acid_ABC_superfamily_ATP_binding_cassette_transporter,_membrane_protein	AEA92878.1	PF00497,PF00528	1.46e-05	1.01e-05	1.84e-05	4.94e-05	3.84e-05	6.89e-05	5.92e-05	0.373184	1.64e-10	0.266173	-1.90957	1.43667e-05	5.3975e-05
188204	OG1RF_RS00960	OG1RF_10191	187807	189447	-	NA	amino_acid_ABC_superfamily_ATP_binding_cassette_transporter,_membrane_protein	AEA92878.1	PF00497,PF00528	3.12e-06	7.88e-06	2.62e-06	1.35e-05	7.69e-05	3.2e-06	1.33e-05	0.373184	9.11e-05	0.169878	-2.55743	4.54e-06	2.6725e-05
189550	Intergenic_191_189448_189948	Intergenic_191_189448_189948	189448	189948	.	Intergenic_191_189448_189948	Intergenic_191_189448_189948	NA	NA	8.33e-06	1.13e-05	4.37e-06	9.21e-05	0.000121373	5.77e-05	5.92e-05	0.373184	2.67e-33	0.0968602	-3.36795	8e-06	8.25933e-05
189950	OG1RF_RS00965	OG1RF_10192	189949	190245	-	NA	hypothetical_protein	AEA92879.1	NA	6.87e-05	8.67e-05	8.57e-05	6.96e-05	8.5e-05	8.65e-05	9.17e-05	121927	124341			8.03667e-05	8.32e-05
190003	OG1RF_RS00965	OG1RF_10192	189949	190245	-	NA	hypothetical_protein	AEA92879.1	NA	0.000156168	0.000171069	0.000188974	9.88e-05	5.87e-05	5.93e-05	0.000103568	0.373184	2.66e-14	2.14841	1.10327	0.00017207	8.0092e-05
190327	NA	OG1RF_10193	190270	190404	+	NA	hypothetical_protein	AEA92880.1	NA	0.000198855	0.000193578	0.000225719	5.62e-05	9.31e-05	0.000102542	0.000108007	0.373184	1.69e-19	2.29041	1.19561	0.000206051	8.99622e-05
190335	NA	OG1RF_10193	190270	190404	+	NA	hypothetical_protein	AEA92880.1	NA	1.87e-05	1.8e-05	1.4e-05	0	1.42e-05	8.01e-06	4.44e-06	610.902	373.809			1.69e-05	6.6625e-06
190394	NA	OG1RF_10193	190270	190404	+	NA	hypothetical_protein	AEA92880.1	NA	0.000134305	0.000131678	0.00010936	0.000101074	0.000115304	8.01e-05	7.99e-05	256.751	122.05			0.000125114	9.40945e-05
190781	OG1RF_RS00970	OG1RF_10194	190418	191131	+	NA	silent_information_regulator_2_(Sir2)_protein	AEA92881.1	PF02146	0.000198855	0.000178947	0.0001811	0.000157226	0.000111259	0.000149006	0.000171627	167.56	277.348			0.000186301	0.00014728
191182	OG1RF_RS00975	OG1RF_10195	191136	191981	+	NA	maltose_O-acetyltransferase	AEA92882.1	PF00132,PF01817	0.000114524	0.000119298	0.000102361	0.000213378	0.000273089	0.00028199	0.000255961	0.373184	4.57e-31	0.43756	-1.19245	0.000112061	0.000256105
191268	OG1RF_RS00975	OG1RF_10195	191136	191981	+	NA	maltose_O-acetyltransferase	AEA92882.1	PF00132,PF01817	0.000161374	0.00011142	0.00014348	0.000168456	0.000204311	0.000214697	0.000220452	0.373184	0.00267203	0.686992	-0.541634	0.000138758	0.000201979
191441	OG1RF_RS00975	OG1RF_10195	191136	191981	+	NA	maltose_O-acetyltransferase	AEA92882.1	PF00132,PF01817	0.000168662	0.000189077	0.000251091	0.000312205	0.000240723	0.000251548	0.000242646	2.2391	18.9193			0.000202943	0.000261781
191590	OG1RF_RS00975	OG1RF_10195	191136	191981	+	NA	maltose_O-acetyltransferase	AEA92882.1	PF00132,PF01817	8.33e-05	8.67e-05	8.4e-05	5.39e-05	5.66e-05	3.85e-05	4.29e-05	0.373184	0.0630357			8.46667e-05	4.7975e-05
192054	OG1RF_RS00980	OG1RF_10196	191992	192504	+	NA	transcriptional_regulator	AEA92883.1	PF08279,PF02829	0.000160333	0.000172195	0.000195973	9.43e-05	0.000137556	0.000176244	0.000122802	20.1519	33.5327			0.000176167	0.000132725
192163	OG1RF_RS00980	OG1RF_10196	191992	192504	+	NA	transcriptional_regulator	AEA92883.1	PF08279,PF02829	0.000159292	0.000138431	0.000128607	0.000220116	0.000145648	0.0001442	0.0001302	17138.8	38085.9			0.00014211	0.000160041
192423	OG1RF_RS00980	OG1RF_10196	191992	192504	+	NA	transcriptional_regulator	AEA92883.1	PF08279,PF02829	0.000441436	0.000407415	0.000468061	0.000249315	0.000204311	0.000265968	0.000291471	0.373184	1.08e-22	1.73667	0.796321	0.000438971	0.000252766
192672	Intergenic_196_192505_192732	Intergenic_196_192505_192732	192505	192732	.	Intergenic_196_192505_192732	Intergenic_196_192505_192732	NA	NA	0.000184279	0.000195829	0.00014698	0.00011455	0.000175991	0.000124973	0.000115405	35.8257	27.5781			0.000175696	0.00013273
192676	Intergenic_196_192505_192732	Intergenic_196_192505_192732	192505	192732	.	Intergenic_196_192505_192732	Intergenic_196_192505_192732	NA	NA	8.22e-05	9.79e-05	0.000104111	0.000121288	0.000103167	0.000142597	0.000159791	7.46368	5.2306			9.4737e-05	0.000131711
192689	Intergenic_196_192505_192732	Intergenic_196_192505_192732	192505	192732	.	Intergenic_196_192505_192732	Intergenic_196_192505_192732	NA	NA	0.000231129	0.000214962	0.000294835	8.98e-05	7.89e-05	0.000104144	0.000105048	0.373184	1.47e-32	2.61424	1.38639	0.000246975	9.4473e-05
192837	OG1RF_RS00985	OG1RF_10197	192733	194244	+	amiD	N-acetylmuramoyl-L-alanine_amidase	AEA92884.1	PF01832,PF05257	7.39e-05	7.99e-05	9.19e-05	0.00028076	0.000242746	0.000277184	0.00022785	0.373184	1.34e-49	0.31851	-1.65059	8.19e-05	0.000257135
193421	OG1RF_RS00985	OG1RF_10197	192733	194244	+	amiD	N-acetylmuramoyl-L-alanine_amidase	AEA92884.1	PF01832,PF05257	2.08e-06	2.25e-06	8.75e-07	0.000258299	0.000218471	0.000227515	0.000350652	0.373184	1.4e-167	0.00657859	-7.24801	1.735e-06	0.000263734
193917	OG1RF_RS00985	OG1RF_10197	192733	194244	+	amiD	N-acetylmuramoyl-L-alanine_amidase	AEA92884.1	PF01832,PF05257	1.35e-05	1.35e-05	9.62e-06	6.29e-05	6.47e-05	5.45e-05	6.07e-05	0.373184	5.04e-16	0.201098	-2.31403	1.22067e-05	6.07e-05
194088	OG1RF_RS00985	OG1RF_10197	192733	194244	+	amiD	N-acetylmuramoyl-L-alanine_amidase	AEA92884.1	PF01832,PF05257	0.000145757	0.000162066	0.000139106	0.000204393	0.000220494	0.000184255	0.000152393	62.6949	140.466			0.000148976	0.000190384
195347	OG1RF_RS00990	OG1RF_10198	194521	196011	+	aldA	aldehyde_dehydrogenase_(NAD(+))	AEA92885.1	PF00171	0.000218636	0.000204833	0.000230093	0.000231346	0.000256906	0.000232322	0.000223411	29867.8	44984.9			0.000217854	0.000235996
195426	OG1RF_RS00990	OG1RF_10198	194521	196011	+	aldA	aldehyde_dehydrogenase_(NAD(+))	AEA92885.1	PF00171	0.00024987	0.000226217	0.000261589	0.00010332	6.88e-05	0.000104144	0.000113925	0.373184	1.07e-29	2.52075	1.33385	0.000245892	9.75473e-05
195430	OG1RF_RS00990	OG1RF_10198	194521	196011	+	aldA	aldehyde_dehydrogenase_(NAD(+))	AEA92885.1	PF00171	0	0	0	0	0	0	0	80721.9	NaN			0	0
195582	OG1RF_RS00990	OG1RF_10198	194521	196011	+	aldA	aldehyde_dehydrogenase_(NAD(+))	AEA92885.1	PF00171	0.000199896	0.000207084	0.000177601	0.000195409	0.000151716	0.000168233	0.000202698	43885.7	54693.5			0.00019486	0.000179514
196398	OG1RF_RS00995	OG1RF_10199	196238	197449	-	ldh1	L-lactate_dehydrogenase	AEA92886.1	PF00056,PF02866	4.37e-05	2.36e-05	3.67e-05	0.000278514	0.000287249	0.000251548	0.000238207	0.373184	4.28e-104	0.131373	-2.92826	3.46667e-05	0.000263879
196692	OG1RF_RS00995	OG1RF_10199	196238	197449	-	ldh1	L-lactate_dehydrogenase	AEA92886.1	PF00056,PF02866	0.000118688	0.000112546	0.000127732	0.000289744	0.000267021	0.000235526	0.000276675	0.373184	1.15e-28	0.447742	-1.15926	0.000119655	0.000267241
196781	OG1RF_RS00995	OG1RF_10199	196238	197449	-	ldh1	L-lactate_dehydrogenase	AEA92886.1	PF00056,PF02866	0.000154086	0.000146309	0.000142605	0.000150487	0.00019622	0.000139393	0.000214534	2359.27	1747.85			0.000147667	0.000175159
197148	OG1RF_RS00995	OG1RF_10199	196238	197449	-	ldh1	L-lactate_dehydrogenase	AEA92886.1	PF00056,PF02866	0.000368558	0.000318504	0.000308833	0.000195409	0.000246792	0.000187459	0.000218973	0.373184	1.66e-10	1.5647	0.64589	0.000331965	0.000212158
197152	OG1RF_RS00995	OG1RF_10199	196238	197449	-	ldh1	L-lactate_dehydrogenase	AEA92886.1	PF00056,PF02866	0.000161374	0.000205958	0.00017935	0.000211132	0.000190151	0.000155415	0.000184943	138812	171657			0.000182227	0.00018541
199475	OG1RF_RS01005	OG1RF_10201	198113	201682	+	trcF	transcription-repair_coupling_factor	AEA92888.1	PF02559,PF00270,PF00271,PF03461	0.000309214	0.000352268	0.000278212	0.000143749	0.000107213	7.85e-05	0.000142036	0.373184	3.61e-42	2.65733	1.40998	0.000313231	0.000117875
199682	OG1RF_RS01005	OG1RF_10201	198113	201682	+	trcF	transcription-repair_coupling_factor	AEA92888.1	PF02559,PF00270,PF00271,PF03461	0.000223842	0.000219464	0.000208221	0.000148241	0.000178014	9.61e-05	0.000124282	0.373184	4.89e-07	1.58918	0.668279	0.000217176	0.000136659
199727	OG1RF_RS01005	OG1RF_10201	198113	201682	+	trcF	transcription-repair_coupling_factor	AEA92888.1	PF02559,PF00270,PF00271,PF03461	0.000208225	0.00021046	0.000181975	8.54e-05	7.48e-05	0.000112155	7.25e-05	0.373184	1.21e-19	2.32237	1.2156	0.00020022	8.62138e-05
199735	OG1RF_RS01005	OG1RF_10201	198113	201682	+	trcF	transcription-repair_coupling_factor	AEA92888.1	PF02559,PF00270,PF00271,PF03461	0.000182197	0.000213837	0.000246716	7.19e-05	6.88e-05	0.00011536	0.000102089	0.373184	1.48e-22	2.39286	1.25874	0.00021425	8.95372e-05
200700	OG1RF_RS01005	OG1RF_10201	198113	201682	+	trcF	transcription-repair_coupling_factor	AEA92888.1	PF02559,PF00270,PF00271,PF03461	0.000171785	0.00013618	0.000134732	0.000148241	0.000184082	0.000182653	0.000102089	93123.2	127932			0.000147566	0.000154266
200748	OG1RF_RS01005	OG1RF_10201	198113	201682	+	trcF	transcription-repair_coupling_factor	AEA92888.1	PF02559,PF00270,PF00271,PF03461	9.27e-05	9.68e-05	0.000120733	3.37e-05	1.21e-05	4.65e-05	4.88e-05	0.373184	4.48e-13	2.93157	1.55167	0.000103411	3.5275e-05
200794	OG1RF_RS01005	OG1RF_10201	198113	201682	+	trcF	transcription-repair_coupling_factor	AEA92888.1	PF02559,PF00270,PF00271,PF03461	0.000152004	0.000131678	0.00014348	0.000181933	0.000141602	0.000155415	0.000144996	35534.6	53897.4			0.000142387	0.000155987
200951	OG1RF_RS01005	OG1RF_10201	198113	201682	+	trcF	transcription-repair_coupling_factor	AEA92888.1	PF02559,PF00270,PF00271,PF03461	0.000142634	0.000154187	0.000130357	0.000163964	0.000220494	0.000197073	0.000199739	0.373184	0.267307			0.000142393	0.000195318
201128	OG1RF_RS01005	OG1RF_10201	198113	201682	+	trcF	transcription-repair_coupling_factor	AEA92888.1	PF02559,PF00270,PF00271,PF03461	0.00012077	0.000151937	0.00011111	0.000258299	0.000242746	0.00023873	0.000232289	0.373184	1.96e-17	0.526463	-0.925595	0.000127939	0.000243016
201239	OG1RF_RS01005	OG1RF_10201	198113	201682	+	trcF	transcription-repair_coupling_factor	AEA92888.1	PF02559,PF00270,PF00271,PF03461	0.00026861	0.000280238	0.000279962	0.000119042	0.000182059	0.000160222	0.00016423	0.373184	1.19e-13	1.76656	0.820947	0.00027627	0.000156388
201308	OG1RF_RS01005	OG1RF_10201	198113	201682	+	trcF	transcription-repair_coupling_factor	AEA92888.1	PF02559,PF00270,PF00271,PF03461	2.08e-06	2.25e-06	0	0.000159472	0.000173968	0.000171437	0.000236727	0.373184	1.41e-116	0.00778493	-7.0051	1.44333e-06	0.000185401
201960	OG1RF_RS01010	OG1RF_10202	201698	203287	+	NA	polysaccharide_biosynthesis_family_protein	AEA92889.1	PF01943	0.000179073	0.00019808	0.000164477	0.000139257	0.000113281	0.000118564	0.000110966	0.373184	0.010012	1.49807	0.583108	0.000180543	0.000120517
201962	OG1RF_RS01010	OG1RF_10202	201698	203287	+	NA	polysaccharide_biosynthesis_family_protein	AEA92889.1	PF01943	0.000181155	0.000139557	0.000140856	0.000168456	0.00021038	0.000278786	0.000236727	0.373184	7.67e-05	0.688125	-0.539257	0.000153856	0.000223587
202033	OG1RF_RS01010	OG1RF_10202	201698	203287	+	NA	polysaccharide_biosynthesis_family_protein	AEA92889.1	PF01943	0.000167621	0.0002476	0.000204722	0.000141503	0.000161831	9.77e-05	0.000116884	0.373184	1.86e-06	1.59599	0.674449	0.000206648	0.00012948
202200	OG1RF_RS01010	OG1RF_10202	201698	203287	+	NA	polysaccharide_biosynthesis_family_protein	AEA92889.1	PF01943	0.000152004	0.000127176	0.000147855	0.000121288	8.5e-05	0.000113757	7.55e-05	2.61229	0.731291			0.000142345	9.88863e-05
202313	OG1RF_RS01010	OG1RF_10202	201698	203287	+	NA	polysaccharide_biosynthesis_family_protein	AEA92889.1	PF01943	0.000114524	0.000105793	0.000115484	7.41e-05	0.000113281	0.000105746	9.03e-05	17616.5	16506.9			0.000111934	9.58567e-05
202425	OG1RF_RS01010	OG1RF_10202	201698	203287	+	NA	polysaccharide_biosynthesis_family_protein	AEA92889.1	PF01943	0.000124935	0.00016094	0.000161853	0.000300975	0.000248815	0.000262764	0.000258921	0.373184	2.76e-15	0.557148	-0.843866	0.000149243	0.000267869
202427	OG1RF_RS01010	OG1RF_10202	201698	203287	+	NA	polysaccharide_biosynthesis_family_protein	AEA92889.1	PF01943	0.0002228	0.000195829	0.00017935	0.000193163	0.00014767	0.000142597	0.000153873	232.867	116.143			0.000199326	0.000159326
202429	OG1RF_RS01010	OG1RF_10202	201698	203287	+	NA	polysaccharide_biosynthesis_family_protein	AEA92889.1	PF01943	7.81e-05	9.45e-05	9.01e-05	9.43e-05	9.91e-05	0.000120166	9.62e-05	13525.7	14291.2			8.75667e-05	0.000102441
202509	OG1RF_RS01010	OG1RF_10202	201698	203287	+	NA	polysaccharide_biosynthesis_family_protein	AEA92889.1	PF01943	0.000201978	0.000282489	0.000223094	0.000256053	0.000244769	0.000232322	0.000270757	47589.2	40010.6			0.000235854	0.000250975
202757	OG1RF_RS01010	OG1RF_10202	201698	203287	+	NA	polysaccharide_biosynthesis_family_protein	AEA92889.1	PF01943	0.000164497	0.000159815	0.000160978	0.000215624	0.00019622	0.000235526	0.000300348	0.373184	1.63e-05	0.682749	-0.550573	0.000161763	0.000236929
203563	NA	OG1RF_10203	203233	203565	+	NA	heat_shock_protein	AEA92890.1	PF01479	0.00031546	0.000274611	0.000307958	0.000123534	0.000171945	0.000211493	0.000161271	0.373184	9.83e-16	1.79182	0.841427	0.000299343	0.000167061
209163	Intergenic_209_209112_209272	Intergenic_209_209112_209272	209112	209272	.	Intergenic_209_209112_209272	Intergenic_209_209112_209272	NA	NA	0.000116606	0.000145184	0.000165352	6.74e-05	5.87e-05	3.85e-05	5.33e-05	0.373184	4.06e-18	2.61369	1.38609	0.000142381	5.4475e-05
209171	Intergenic_209_209112_209272	Intergenic_209_209112_209272	209112	209272	.	Intergenic_209_209112_209272	Intergenic_209_209112_209272	NA	NA	0.00017595	0.00017332	0.000144355	0.000190917	0.000188128	0.000230719	0.000179025	982.967	671.153			0.000164542	0.000197197
210180	Intergenic_210_210170_210180	Intergenic_210_210170_210180	210170	210180	.	Intergenic_210_210170_210180	Intergenic_210_210170_210180	NA	NA	0.00016658	0.000226217	0.000185475	0.000107812	0.000121373	0.000118564	9.91e-05	0.373184	9.85e-08	1.72548	0.786998	0.000192757	0.000111712
210474	OG1RF_RS01055	OG1RF_10211	210181	211179	+	dus	tRNA-dihydrouridine_synthase	AEA92898.1	PF01207	0.000182197	0.000169944	0.000223094	0.000119042	0.000143625	0.000134586	0.000158311	1.49274	0.803923			0.000191745	0.000138891
210829	OG1RF_RS01055	OG1RF_10211	210181	211179	+	dus	tRNA-dihydrouridine_synthase	AEA92898.1	PF01207	0.000261322	0.000337637	0.000314082	0.000181933	0.000151716	0.000120166	0.000216014	0.373184	2.76e-17	1.81746	0.861924	0.000304347	0.000167457
211136	OG1RF_RS01055	OG1RF_10211	210181	211179	+	dus	tRNA-dihydrouridine_synthase	AEA92898.1	PF01207	0.000250911	0.000243098	0.000237967	8.54e-05	0.00011935	5.93e-05	8.14e-05	0.373184	1.06e-36	2.82521	1.49836	0.000243992	8.63625e-05
212924	Intergenic_212_212770_213428	Intergenic_212_212770_213428	212770	213428	.	Intergenic_212_212770_213428	Intergenic_212_212770_213428	NA	NA	3.12e-06	4.5e-06	3.5e-06	0.000251561	0.000248815	0.000217902	0.000208616	0.373184	2.96e-137	0.0159961	-5.96614	3.70667e-06	0.000231724
215212	Intergenic_213_214978_215898	Intergenic_213_214978_215898	214978	215898	.	Intergenic_213_214978_215898	Intergenic_213_214978_215898	NA	NA	0	0	0	0	0	0	0	80418.9	NaN			0	0
221639	Intergenic_241_221347_221667	Intergenic_241_221347_221667	221347	221667	.	Intergenic_241_221347_221667	Intergenic_241_221347_221667	NA	NA	9.37e-05	0.000101291	8.84e-05	0.000190917	0.000143625	0.000254753	0.000183464	0.373184	1.85e-17	0.488968	-1.03219	9.44637e-05	0.00019319
222347	OG1RF_RS01205	OG1RF_10213	221668	222438	+	licT	transcription_antiterminator_LicT	AEA92900.1	PF03123,PF00874	0.000400832	0.000395035	0.000446189	5.62e-05	0.000101144	8.17e-05	5.92e-05	0.373184	1.93e-117	5.55275	2.4732	0.000414019	7.4561e-05
222574	OG1RF_RS01210	OG1RF_10214	222416	224410	+	bglP	phosphotransferase_system_(PTS)_beta-glucoside-specific_enzyme_IIBCA_component	AEA92901.1	PF00367,PF02378,PF00358	0.000115565	9.23e-05	0.000115484	0.000119042	0.000127442	0.000163426	0.000187902	1.86592	1.24382			0.000107783	0.000149453
222741	OG1RF_RS01210	OG1RF_10214	222416	224410	+	bglP	phosphotransferase_system_(PTS)_beta-glucoside-specific_enzyme_IIBCA_component	AEA92901.1	PF00367,PF02378,PF00358	9.06e-05	9.12e-05	0.000118984	0.000159472	7.08e-05	8.65e-05	8.73e-05	161116	130265			0.000100261	0.000101018
222822	OG1RF_RS01210	OG1RF_10214	222416	224410	+	bglP	phosphotransferase_system_(PTS)_beta-glucoside-specific_enzyme_IIBCA_component	AEA92901.1	PF00367,PF02378,PF00358	6.04e-05	5.18e-05	6.12e-05	0.000130273	0.000180037	0.000189062	0.000205657	0.373184	4.71e-34	0.32793	-1.60854	5.78e-05	0.000176257
222987	OG1RF_RS01210	OG1RF_10214	222416	224410	+	bglP	phosphotransferase_system_(PTS)_beta-glucoside-specific_enzyme_IIBCA_component	AEA92901.1	PF00367,PF02378,PF00358	0.000196772	0.000149686	0.00014348	4.04e-05	9.1e-05	0.00010094	0.000106527	0.373184	5.86e-08	1.92775	0.946918	0.000163313	8.47167e-05
223771	OG1RF_RS01210	OG1RF_10214	222416	224410	+	bglP	phosphotransferase_system_(PTS)_beta-glucoside-specific_enzyme_IIBCA_component	AEA92901.1	PF00367,PF02378,PF00358	0.000221759	0.000204833	0.000211721	0.000247069	0.000297364	0.000309228	0.000241166	1.49274	1.8032			0.000212771	0.000273707
223912	OG1RF_RS01210	OG1RF_10214	222416	224410	+	bglP	phosphotransferase_system_(PTS)_beta-glucoside-specific_enzyme_IIBCA_component	AEA92901.1	PF00367,PF02378,PF00358	0.000181155	0.000126051	0.000164477	0.000134765	0.000117327	0.000165028	0.000149434	32572.6	35626.8			0.000157228	0.000141638
224406	OG1RF_RS01210	OG1RF_10214	222416	224410	+	bglP	phosphotransferase_system_(PTS)_beta-glucoside-specific_enzyme_IIBCA_component	AEA92901.1	PF00367,PF02378,PF00358	0.000262363	0.000230718	0.000245841	0.000134765	0.000169922	0.000121769	0.000176066	0.373184	1.32e-08	1.63518	0.709446	0.000246307	0.00015063
224984	OG1RF_RS01215	OG1RF_10215	224434	225864	+	arb	6-phospho-beta-glucosidase	AEA92902.1	PF00232	9.16e-05	7.54e-05	0.000104111	0.000224608	0.000281181	0.000179448	0.000232289	0.373184	1.68e-30	0.393974	-1.34383	9.03703e-05	0.000229381
225049	OG1RF_RS01215	OG1RF_10215	224434	225864	+	arb	6-phospho-beta-glucosidase	AEA92902.1	PF00232	0.000139511	0.000176697	0.000136481	0.000172948	0.000202288	0.000177846	0.000155352	3525.1	4055.89			0.000150896	0.000177109
225282	OG1RF_RS01215	OG1RF_10215	224434	225864	+	arb	6-phospho-beta-glucosidase	AEA92902.1	PF00232	7.81e-05	7.54e-05	0.00010586	0.000179686	0.000159808	0.000166631	0.000152393	0.373184	1.64e-09	0.525139	-0.929229	8.64533e-05	0.000164629
226215	OG1RF_RS01220	OG1RF_10216	225942	227453	+	bglA	6-phospho-beta-glucosidase	AEA92903.1	PF00232	0.000188443	0.00021046	0.000176726	0.00021787	0.000200265	0.000161824	0.000136118	60802.9	31684.3			0.000191876	0.000179019
226218	OG1RF_RS01220	OG1RF_10216	225942	227453	+	bglA	6-phospho-beta-glucosidase	AEA92903.1	PF00232	0.000137428	0.000130553	0.000135606	8.98e-05	0.000180037	0.000200277	0.000156832	5890.71	3016.02			0.000134529	0.000156736
226231	OG1RF_RS01220	OG1RF_10216	225942	227453	+	bglA	6-phospho-beta-glucosidase	AEA92903.1	PF00232	6.04e-05	5.29e-05	5.34e-05	0.000226854	0.000279158	0.000211493	0.000306266	0.373184	8.05e-77	0.217106	-2.20353	5.55667e-05	0.000255943
226952	OG1RF_RS01220	OG1RF_10216	225942	227453	+	bglA	6-phospho-beta-glucosidase	AEA92903.1	PF00232	0.00024987	0.000275737	0.000255465	0.000159472	0.000188128	0.000190664	0.00026188	1.49274	13.5373			0.000260357	0.000200036
227216	OG1RF_RS01220	OG1RF_10216	225942	227453	+	bglA	6-phospho-beta-glucosidase	AEA92903.1	PF00232	0.000272774	0.000286991	0.000269463	0.000116796	9.71e-05	0.0001442	9.17e-05	0.373184	1.73e-32	2.45809	1.29754	0.000276409	0.000112449
227293	OG1RF_RS01220	OG1RF_10216	225942	227453	+	bglA	6-phospho-beta-glucosidase	AEA92903.1	PF00232	0.000137428	0.000109169	0.000149604	0.000213378	0.000190151	0.000152211	0.000187902	0.373184	1.30298			0.000132067	0.00018591
227740	OG1RF_RS01225	OG1RF_10217	227474	228292	+	NA	phosphoglycerate_mutase	AEA92904.1	PF00300	9.06e-05	9e-05	8.92e-05	0.000119042	0.000178014	0.000128177	0.000106527	0.373184	1.78996			8.99333e-05	0.00013294
228153	OG1RF_RS01225	OG1RF_10217	227474	228292	+	NA	phosphoglycerate_mutase	AEA92904.1	PF00300	4.06e-05	3.15e-05	2.8e-05	0.00017744	0.000169922	0.000105746	0.000193821	0.373184	4.31e-48	0.206308	-2.27713	3.33667e-05	0.000161732
228552	Intergenic_246_228293_229273	Intergenic_246_228293_229273	228293	229273	.	Intergenic_246_228293_229273	Intergenic_246_228293_229273	NA	NA	0.000209266	0.000216087	0.000185475	0.000105566	7.08e-05	7.37e-05	5.03e-05	0.373184	1.9e-28	2.71148	1.43908	0.000203609	7.50915e-05
228602	Intergenic_246_228293_229273	Intergenic_246_228293_229273	228293	229273	.	Intergenic_246_228293_229273	Intergenic_246_228293_229273	NA	NA	0.00010203	0.000104667	9.89e-05	0.000186425	0.000182059	0.000145802	0.00016275	0.373184	1.92e-05	0.601833	-0.732565	0.000101866	0.000169259
228695	Intergenic_246_228293_229273	Intergenic_246_228293_229273	228293	229273	.	Intergenic_246_228293_229273	Intergenic_246_228293_229273	NA	NA	0.000220718	0.000248726	0.000248466	0.000107812	0.000155762	8.97e-05	0.000133159	0.373184	3.85e-17	1.96782	0.976599	0.000239303	0.000121608
228710	Intergenic_246_228293_229273	Intergenic_246_228293_229273	228293	229273	.	Intergenic_246_228293_229273	Intergenic_246_228293_229273	NA	NA	0.00010203	0.000114796	9.71e-05	7.19e-05	5.87e-05	8.49e-05	9.91e-05	606.797	1487.8			0.000104642	7.865e-05
228830	Intergenic_246_228293_229273	Intergenic_246_228293_229273	228293	229273	.	Intergenic_246_228293_229273	Intergenic_246_228293_229273	NA	NA	0.000133264	0.000118173	0.000125983	0.000213378	0.000192174	0.000145802	0.000146475	1.86592	8.67493			0.000125807	0.000174457
228882	Intergenic_246_228293_229273	Intergenic_246_228293_229273	228293	229273	.	Intergenic_246_228293_229273	Intergenic_246_228293_229273	NA	NA	0.000124935	0.000115922	0.000136481	0.000222362	0.000212403	0.000205084	0.000184943	0.373184	1.01e-06	0.609993	-0.713135	0.000125779	0.000206198
229062	Intergenic_246_228293_229273	Intergenic_246_228293_229273	228293	229273	.	Intergenic_246_228293_229273	Intergenic_246_228293_229273	NA	NA	9.58e-05	0.000124926	9.45e-05	0.000170702	0.000151716	0.000120166	0.000113925	88.8178	227.324			0.000105075	0.000139127
229123	Intergenic_246_228293_229273	Intergenic_246_228293_229273	228293	229273	.	Intergenic_246_228293_229273	Intergenic_246_228293_229273	NA	NA	8.54e-05	9.57e-05	7.17e-05	0.000206639	0.000182059	0.000123371	0.000139077	0.373184	1.08e-09	0.517651	-0.949947	8.42667e-05	0.000162787
229661	OG1RF_RS01230	OG1RF_10218	229274	230119	+	NA	thioesterase	AEA92905.1	PF00975	0.000137428	0.000189077	0.000178476	0.000145995	0.00011935	0.000108951	0.000144996	105.238	73.7134			0.000168327	0.000129823
230401	OG1RF_RS01235	OG1RF_10219	230137	230730	-	NA	methylphosphotriester-DNA_alkyltransferase	AEA92906.1	PF02805,PF00165	0.000107236	9.12e-05	0.00010936	0.000251561	0.000163854	0.000217902	0.000214534	0.373184	3.14e-18	0.484041	-1.0468	0.000102599	0.000211963
230499	OG1RF_RS01235	OG1RF_10219	230137	230730	-	NA	methylphosphotriester-DNA_alkyltransferase	AEA92906.1	PF02805,PF00165	0.000190526	0.000167693	0.000153979	0.000181933	0.000109236	0.000181051	0.00013168	17982.2	17169.1			0.000170733	0.000150975
231354	OG1RF_RS01245	OG1RF_10221	231345	231857	+	tag	DNA-3-methyladenine_glycosylase_I	AEA92908.1	PF03352	0.000215513	0.00022284	0.000225719	8.98e-05	6.27e-05	9.61e-05	8.43e-05	0.373184	7.38e-29	2.65975	1.41129	0.000221357	8.3225e-05
231803	OG1RF_RS01245	OG1RF_10221	231345	231857	+	tag	DNA-3-methyladenine_glycosylase_I	AEA92908.1	PF03352	0.000116606	0.00013618	9.8e-05	0.000175194	0.000111259	0.000189062	0.000177546	1.49274	0.25033			0.000116929	0.000163265
231980	OG1RF_RS01250	OG1RF_10222	231870	232544	+	NA	HD_domain_protein	AEA92909.1	PF01966	0.00014784	0.000171069	0.000178476	9.21e-05	0.000135533	0.000131382	9.17e-05	0.746368	0.0781581			0.000165795	0.000112679
232190	OG1RF_RS01250	OG1RF_10222	231870	232544	+	NA	HD_domain_protein	AEA92909.1	PF01966	0	0	0	2.25e-06	2.02e-06	0	0	21767.4	66712.5			0	1.0675e-06
232397	OG1RF_RS01250	OG1RF_10222	231870	232544	+	NA	HD_domain_protein	AEA92909.1	PF01966	0.000230088	0.000166567	0.000188974	0.000195409	0.00014767	0.000131382	0.000189382	3426.58	2275.87			0.00019521	0.000165961
232429	OG1RF_RS01250	OG1RF_10222	231870	232544	+	NA	HD_domain_protein	AEA92909.1	PF01966	0.000314419	0.000310626	0.000261589	0.000112304	0.00010519	0.000197073	0.000205657	0.373184	2.04e-16	1.90605	0.930587	0.000295545	0.000155056
232569	Intergenic_251_232545_232686	Intergenic_251_232545_232686	232545	232686	.	Intergenic_251_232545_232686	Intergenic_251_232545_232686	NA	NA	0.000171785	0.000167693	0.000175851	0.000130273	0.000157785	0.000134586	0.000171627	8867.6	10091.6			0.000171776	0.000148568
232675	Intergenic_251_232545_232686	Intergenic_251_232545_232686	232545	232686	.	Intergenic_251_232545_232686	Intergenic_251_232545_232686	NA	NA	2.92e-05	4.73e-05	3.59e-05	0.000157226	0.000137556	0.000168233	0.000100609	0.373184	4.21e-32	0.265898	-1.91105	3.74667e-05	0.000140906
232850	OG1RF_RS01255	OG1RF_10223	232687	233622	+	NA	CDF_family_cation_diffusion_facilitator	AEA92910.1	PF01545	0.000165539	0.000176697	0.000162728	0.000206639	0.000218471	0.000307626	0.000153873	1.86592	2.33984			0.000168321	0.000221652
233303	OG1RF_RS01255	OG1RF_10223	232687	233622	+	NA	CDF_family_cation_diffusion_facilitator	AEA92910.1	PF01545	0.000172826	0.000126051	0.000130357	0.000125781	0.000165876	0.000160222	0.000144996	97380.5	96333.1			0.000143078	0.000149219
233578	OG1RF_RS01255	OG1RF_10223	232687	233622	+	NA	CDF_family_cation_diffusion_facilitator	AEA92910.1	PF01545	0.0005747	0.000585237	0.000506555	0.000274022	0.000311524	0.000248344	0.000318102	0.373184	1.57e-40	1.92882	0.947721	0.000555497	0.000287998
236967	Intergenic_256_236888_237031	Intergenic_256_236888_237031	236888	237031	.	Intergenic_256_236888_237031	Intergenic_256_236888_237031	NA	NA	6.87e-05	9.9e-05	9.27e-05	0.000141503	0.000151716	0.000110553	0.000118364	0.373184	1.13856			8.68e-05	0.000130534
236995	Intergenic_256_236888_237031	Intergenic_256_236888_237031	236888	237031	.	Intergenic_256_236888_237031	Intergenic_256_236888_237031	NA	NA	0.000156168	0.000146309	0.00018285	0.00011455	0.000109236	0.00015862	0.000122802	239.211	220.846			0.000161776	0.000126302
237031	Intergenic_256_236888_237031	Intergenic_256_236888_237031	236888	237031	.	Intergenic_256_236888_237031	Intergenic_256_236888_237031	NA	NA	0.000172826	0.000186826	0.000152229	0.000202147	0.000173968	0.000168233	0.000176066	72825.7	80954			0.000170627	0.000180104
237094	OG1RF_RS01280	OG1RF_10228	237032	238000	+	pyrDA	dihydroorotate_oxidase	AEA92915.1	PF01180	0.000136387	0.000141807	0.000132982	0.000143749	0.000194197	0.000182653	0.000158311	472.078	437.5			0.000137059	0.000169728
237321	OG1RF_RS01280	OG1RF_10228	237032	238000	+	pyrDA	dihydroorotate_oxidase	AEA92915.1	PF01180	0.000218636	0.000189077	0.000197723	8.98e-05	0.000129465	0.000168233	0.000109486	0.373184	1.23e-05	1.62429	0.699813	0.000201812	0.000124246
237918	OG1RF_RS01280	OG1RF_10228	237032	238000	+	pyrDA	dihydroorotate_oxidase	AEA92915.1	PF01180	0.000196772	0.000232969	0.000192474	0.000341404	0.000275112	0.000251548	0.000207136	2.2391	7.56907			0.000207405	0.0002688
238716	OG1RF_RS01290	OG1RF_10229	238185	238832	-	NA	fibronectin-binding_protein	AEA92916.1	PF07299	2.5e-05	2.14e-05	1.57e-05	4.49e-05	3.64e-05	1.92e-05	3.99e-05	291.084	507.567			2.07e-05	3.51e-05
238742	OG1RF_RS01290	OG1RF_10229	238185	238832	-	NA	fibronectin-binding_protein	AEA92916.1	PF07299	0.000167621	0.000149686	0.000188974	0.000172948	0.000173968	0.000173039	0.000152393	184766	147311			0.00016876	0.000168087
238762	OG1RF_RS01290	OG1RF_10229	238185	238832	-	NA	fibronectin-binding_protein	AEA92916.1	PF07299	1.25e-05	3.38e-06	6.12e-06	6.74e-06	4.05e-06	1.28e-05	1.48e-06	170358	141611			7.33333e-06	6.2675e-06
238766	OG1RF_RS01290	OG1RF_10229	238185	238832	-	NA	fibronectin-binding_protein	AEA92916.1	PF07299	9.89e-05	0.000110295	0.000121608	0.000238085	0.000269043	0.000254753	0.000254482	0.373184	1.03e-29	0.43397	-1.20433	0.000110268	0.000254091
238896	Intergenic_258_238833_239186	Intergenic_258_238833_239186	238833	239186	.	Intergenic_258_238833_239186	Intergenic_258_238833_239186	NA	NA	0.000144716	0.00021046	0.000168852	0.000137011	0.000167899	0.000182653	0.000156832	50392.2	66896.1			0.000174676	0.000161099
239448	OG1RF_RS01295	OG1RF_10230	239187	239747	+	efp	elongation_factor_P	AEA92917.1	PF08207,PF01132,PF09285	0.000134305	0.000167693	0.000205597	0.000121288	0.000113281	9.93e-05	9.32e-05	0.373184	7.18e-05	1.58474	0.664246	0.000169198	0.000106767
239518	OG1RF_RS01295	OG1RF_10230	239187	239747	+	efp	elongation_factor_P	AEA92917.1	PF08207,PF01132,PF09285	0.000142634	0.000172195	0.0001846	0.000128027	0.000103167	9.45e-05	0.000143516	0.746368	0.778327			0.000166476	0.000117303
239727	OG1RF_RS01295	OG1RF_10230	239187	239747	+	efp	elongation_factor_P	AEA92917.1	PF08207,PF01132,PF09285	0	0	0	0	0	0	0	80659.2	NaN			0	0
239967	OG1RF_RS01300	OG1RF_10231	239917	240054	+	NA	hypothetical_protein	AEA92918.1	NA	0.000203019	0.000227342	0.000217845	0.000307713	0.000175991	0.000229117	0.000269277	4823.78	5745.11			0.000216069	0.000245525
240215	OG1RF_RS01305	OG1RF_10232	240144	241061	+	srpG	cysteine_synthase	AEA92919.1	PF00291	6.14e-05	7.09e-05	9.89e-05	0.000197655	0.000182059	0.000140995	0.000112445	0.373184	3.46e-10	0.486875	-1.03838	7.70667e-05	0.000158289
241006	OG1RF_RS01305	OG1RF_10232	240144	241061	+	srpG	cysteine_synthase	AEA92919.1	PF00291	0	0	0	0	0	0	0	80780.9	NaN			0	0
241476	OG1RF_RS01310	OG1RF_10233	241027	242211	+	metC	cystathionine_gamma-synthase	AEA92920.1	PF01053	0.000206142	0.000248726	0.000202097	0.000101074	8.09e-05	0.000112155	0.000103568	0.373184	4.27e-19	2.20256	1.13918	0.000218988	9.94243e-05
242006	OG1RF_RS01310	OG1RF_10233	241027	242211	+	metC	cystathionine_gamma-synthase	AEA92920.1	PF01053	0.000181155	0.000238597	0.000236218	0.000330174	0.000246792	0.000336466	0.000224891	0.373184	1.37812			0.000218657	0.000284581
242475	OG1RF_RS01315	OG1RF_10234	242248	243678	-	celA	6-phospho-beta-glucosidase	AEA92921.1	PF00232	0.000266528	0.000234095	0.000296584	0.000215624	0.000153739	8.17e-05	0.000201218	0.373184	5.35e-11	1.62958	0.704498	0.000265736	0.00016307
242501	OG1RF_RS01315	OG1RF_10234	242248	243678	-	celA	6-phospho-beta-glucosidase	AEA92921.1	PF00232	0.000247787	0.000195829	0.000177601	0.000134765	0.000107213	0.000155415	0.000113925	0.373184	5.94e-06	1.61991	0.695914	0.000207072	0.000127829
242759	OG1RF_RS01315	OG1RF_10234	242248	243678	-	celA	6-phospho-beta-glucosidase	AEA92921.1	PF00232	0.000110359	0.0001238	0.000129482	0.000116796	0.000149693	0.000171437	0.000187902	95.1619	36.7054			0.000121214	0.000156457
242952	OG1RF_RS01315	OG1RF_10234	242248	243678	-	celA	6-phospho-beta-glucosidase	AEA92921.1	PF00232	0.000245705	0.000263357	0.000251091	0.000159472	0.000127442	0.000140995	0.000193821	0.373184	2.92e-08	1.63019	0.705039	0.000253384	0.000155433
243131	OG1RF_RS01315	OG1RF_10234	242248	243678	-	celA	6-phospho-beta-glucosidase	AEA92921.1	PF00232	0.000187402	0.00022284	0.000195973	0.000175194	0.000264998	0.00022431	0.000218973	24490.9	20980.9			0.000202072	0.000220869
243574	OG1RF_RS01315	OG1RF_10234	242248	243678	-	celA	6-phospho-beta-glucosidase	AEA92921.1	PF00232	0.000167621	0.000190202	0.00014698	0.000152733	0.000169922	0.00011536	0.000134639	5904.52	3937.59			0.000168268	0.000143164
243776	OG1RF_RS01320	OG1RF_10235	243705	245039	-	celB	PTS_family_lactose-N,N-diacetylchitobiose-beta-glucoside_(lac)_porter_component_IIBC	AEA92922.1	PF02378	0.000200937	0.000194704	0.000219595	0.000132519	0.000192174	0.000145802	0.000158311	18.286	9.71699			0.000205079	0.000157201
243808	OG1RF_RS01320	OG1RF_10235	243705	245039	-	celB	PTS_family_lactose-N,N-diacetylchitobiose-beta-glucoside_(lac)_porter_component_IIBC	AEA92922.1	PF02378	0.000160333	0.000109169	0.000165352	0.000184179	0.000149693	0.000150608	0.000204177	2363.75	3784.05			0.000144951	0.000172164
243870	OG1RF_RS01320	OG1RF_10235	243705	245039	-	celB	PTS_family_lactose-N,N-diacetylchitobiose-beta-glucoside_(lac)_porter_component_IIBC	AEA92922.1	PF02378	0.000162415	0.000167693	0.000167102	0.000206639	0.0002387	0.000256355	0.000208616	0.373184	0.0788754			0.000165737	0.000227578
243912	OG1RF_RS01320	OG1RF_10235	243705	245039	-	celB	PTS_family_lactose-N,N-diacetylchitobiose-beta-glucoside_(lac)_porter_component_IIBC	AEA92922.1	PF02378	7.18e-05	9.34e-05	9.8e-05	0.000222362	0.000295341	0.000217902	0.000275196	0.373184	3.83e-44	0.347183	-1.52623	8.77333e-05	0.0002527
244580	OG1RF_RS01320	OG1RF_10235	243705	245039	-	celB	PTS_family_lactose-N,N-diacetylchitobiose-beta-glucoside_(lac)_porter_component_IIBC	AEA92922.1	PF02378	0.00019469	0.00019808	0.000230093	0.000298729	0.00032973	0.000237128	0.000204177	0.746368	33.848			0.000207621	0.000267441
244774	OG1RF_RS01320	OG1RF_10235	243705	245039	-	celB	PTS_family_lactose-N,N-diacetylchitobiose-beta-glucoside_(lac)_porter_component_IIBC	AEA92922.1	PF02378	0.000233212	0.000218338	0.00022222	0.000211132	0.000169922	0.000192266	0.000218973	9115.77	9764.63			0.00022459	0.000198073
245097	Intergenic_264_245040_245212	Intergenic_264_245040_245212	245040	245212	.	Intergenic_264_245040_245212	Intergenic_264_245040_245212	NA	NA	0.000232171	0.00023522	0.000231843	0.000128027	0.000194197	0.0001442	0.000124282	0.373184	4.7e-07	1.5783	0.658373	0.000233078	0.000147676
245101	Intergenic_264_245040_245212	Intergenic_264_245040_245212	245040	245212	.	Intergenic_264_245040_245212	Intergenic_264_245040_245212	NA	NA	0.000210307	0.000180073	0.000162728	0.000121288	0.00013351	0.000121769	8.88e-05	0.373184	7.66e-05	1.58472	0.66423	0.000184369	0.000116342
245107	Intergenic_264_245040_245212	Intergenic_264_245040_245212	245040	245212	.	Intergenic_264_245040_245212	Intergenic_264_245040_245212	NA	NA	0.000251952	0.000244224	0.000284336	0.000312205	0.000246792	0.000174642	0.000257441	78038.7	34180			0.000260171	0.00024777
245214	NA	OG1RF_10236	245213	245974	-	NA	RpiR_family_transcriptional_regulator	AEA92923.1	PF01418,PF01380	0.000152004	0.000167693	0.000223094	0.000211132	0.000165876	0.000197073	0.000140557	168500	98363.4			0.00018093	0.000178659
245231	NA	OG1RF_10236	245213	245974	-	NA	RpiR_family_transcriptional_regulator	AEA92923.1	PF01418,PF01380	8.95e-05	8.55e-05	9.27e-05	0.000213378	0.000173968	0.000193868	0.000167189	0.373184	6.68e-16	0.476927	-1.06816	8.92333e-05	0.000187101
245305	NA	OG1RF_10236	245213	245974	-	NA	RpiR_family_transcriptional_regulator	AEA92923.1	PF01418,PF01380	0.000187402	0.000157564	0.000176726	0.000139257	0.000135533	0.000149006	0.000170148	5622.39	6927.25			0.000173897	0.000148486
245349	NA	OG1RF_10236	245213	245974	-	NA	RpiR_family_transcriptional_regulator	AEA92923.1	PF01418,PF01380	0.000254034	0.000245349	0.000291335	5.39e-05	8.09e-05	0.000123371	0.000113925	0.373184	3.15e-37	2.83338	1.50253	0.000263573	9.3024e-05
245500	NA	OG1RF_10236	245213	245974	-	NA	RpiR_family_transcriptional_regulator	AEA92923.1	PF01418,PF01380	0.000139511	0.000149686	0.000167102	0.000128027	0.000175991	0.000149006	0.0001953	62422.5	57664.1			0.0001521	0.000162081
245623	NA	OG1RF_10236	245213	245974	-	NA	RpiR_family_transcriptional_regulator	AEA92923.1	PF01418,PF01380	0.000209266	0.000258855	0.000186349	0.00011455	0.000103167	8.17e-05	9.17e-05	0.373184	1.65e-20	2.23111	1.15776	0.000218157	9.77793e-05
246066	Intergenic_265_245975_246172	Intergenic_265_245975_246172	245975	246172	.	Intergenic_265_245975_246172	Intergenic_265_245975_246172	NA	NA	4.16e-06	2.25e-06	1.75e-06	0.000226854	0.000149693	0.000249946	0.000174586	0.373184	4.87e-121	0.0135817	-6.20219	2.72e-06	0.00020027
246192	OG1RF_RS01330	OG1RF_10237	246173	246763	+	NA	riboflavin_biosynthesis_protein_RibD_domain_protein	AEA92924.1	PF01872	0.000119729	0.000112546	0.000113734	0.00021787	0.000167899	0.000233924	0.000248564	0.373184	1.31e-15	0.531347	-0.912275	0.000115336	0.000217064
246665	OG1RF_RS01330	OG1RF_10237	246173	246763	+	NA	riboflavin_biosynthesis_protein_RibD_domain_protein	AEA92924.1	PF01872	0.000446642	0.000411917	0.000366575	3.59e-05	6.07e-05	6.73e-05	0.0001302	0.373184	1.02e-108	5.55427	2.4736	0.000408378	7.3525e-05
246768	Intergenic_266_246764_246852	Intergenic_266_246764_246852	246764	246852	.	Intergenic_266_246764_246852	Intergenic_266_246764_246852	NA	NA	0.000193649	0.000204833	0.000191599	0.000110058	0.000115304	0.000187459	0.000122802	0.373184	0.055372			0.000196694	0.000133906
246922	OG1RF_RS01335	OG1RF_10238	246853	248262	+	ntpJ	H(+)-transporting_two-sector_ATPase	AEA92925.1	PF02386	1.04e-06	0	0	0	0	0	0	127638	186592			3.46667e-07	0
246924	OG1RF_RS01335	OG1RF_10238	246853	248262	+	ntpJ	H(+)-transporting_two-sector_ATPase	AEA92925.1	PF02386	0.000198855	0.000175571	0.000197723	0.000137011	0.000103167	0.000169835	0.000118364	0.373184	0.0658637			0.000190716	0.000132094
246989	OG1RF_RS01335	OG1RF_10238	246853	248262	+	ntpJ	H(+)-transporting_two-sector_ATPase	AEA92925.1	PF02386	0.000123894	0.000104667	0.000139106	9.66e-05	9.1e-05	0.000169835	0.000146475	125142	96561.6			0.000122556	0.000125977
248027	OG1RF_RS01335	OG1RF_10238	246853	248262	+	ntpJ	H(+)-transporting_two-sector_ATPase	AEA92925.1	PF02386	0.000103071	9e-05	0.000124233	0.00015498	0.000135533	0.000140995	0.000170148	1.86592	1.99376			0.000105768	0.000150414
248417	OG1RF_RS01340	OG1RF_10239	248283	249446	+	napA	periplasmic_nitrate_reductase_NapA	AEA92926.1	PF00999	7.7e-05	9.45e-05	8.66e-05	0.000172948	0.000135533	0.000227515	0.000210096	0.373184	6.45e-20	0.461248	-1.11639	8.60333e-05	0.000186523
249722	OG1RF_RS01345	OG1RF_10240	249574	250014	+	copY	transcriptional_repressor_CopY	AEA92927.1	PF03965	0.00018532	0.000159815	0.000205597	6.06e-05	6.07e-05	6.57e-05	8.14e-05	0.373184	1.2e-24	2.73588	1.452	0.000183577	6.71e-05
250500	OG1RF_RS01350	OG1RF_10241	250030	252516	+	actP	copper-exporting_ATPase	AEA92928.1	PF00403,PF00122,PF00702	6.98e-05	5.96e-05	7.44e-05	0.000276268	0.000254883	0.000216299	0.000220452	0.373184	3.86e-53	0.280745	-1.83267	6.79333e-05	0.000241975
250558	OG1RF_RS01350	OG1RF_10241	250030	252516	+	actP	copper-exporting_ATPase	AEA92928.1	PF00403,PF00122,PF00702	4.16e-06	9e-06	3.5e-06	0.000442478	0.000362096	0.000294808	0.000420191	0.373184	3.86e-230	0.0146181	-6.0961	5.55333e-06	0.000379893
250575	OG1RF_RS01350	OG1RF_10241	250030	252516	+	actP	copper-exporting_ATPase	AEA92928.1	PF00403,PF00122,PF00702	0.000228006	0.000195829	0.000158353	0.000186425	0.000194197	0.000192266	0.000187902	150463	171533			0.000194063	0.000190198
250778	OG1RF_RS01350	OG1RF_10241	250030	252516	+	actP	copper-exporting_ATPase	AEA92928.1	PF00403,PF00122,PF00702	0.000323789	0.000307249	0.000287835	0.000116796	0.000143625	0.000120166	8.58e-05	0.373184	7.18e-42	2.62693	1.39338	0.000306291	0.000116597
252339	OG1RF_RS01350	OG1RF_10241	250030	252516	+	actP	copper-exporting_ATPase	AEA92928.1	PF00403,PF00122,PF00702	0.000152004	0.000142933	0.000168852	0.000148241	0.000137556	0.000179448	0.000144996	169731	162914			0.000154596	0.00015256
252344	OG1RF_RS01350	OG1RF_10241	250030	252516	+	actP	copper-exporting_ATPase	AEA92928.1	PF00403,PF00122,PF00702	0.000178032	0.000153062	0.000152229	6.06e-05	3.44e-05	4.81e-05	4.88e-05	0.373184	5.19e-28	3.35816	1.74767	0.000161108	4.7975e-05
252954	OG1RF_RS01360	OG1RF_10243	252789	254159	-	NA	hypothetical_protein	AEA92930.1	NA	0.000119729	0.000130553	0.000141731	9.88e-05	8.29e-05	0.000107349	0.000100609	128.375	116.101			0.000130671	9.74145e-05
252958	OG1RF_RS01360	OG1RF_10243	252789	254159	-	NA	hypothetical_protein	AEA92930.1	NA	7.08e-05	8.1e-05	8.66e-05	0.000125781	0.000157785	8.17e-05	0.000119843	0.373184	1.71417			7.94667e-05	0.000121277
253062	OG1RF_RS01360	OG1RF_10243	252789	254159	-	NA	hypothetical_protein	AEA92930.1	NA	7.91e-05	8.67e-05	7.61e-05	0.00017744	0.000192174	0.00022431	0.000177546	0.373184	2.87e-24	0.418076	-1.25816	8.06333e-05	0.000192868
253384	OG1RF_RS01360	OG1RF_10243	252789	254159	-	NA	hypothetical_protein	AEA92930.1	NA	0.000180114	0.000216087	0.000192474	6.29e-05	5.87e-05	7.69e-05	8.29e-05	0.373184	2.97e-26	2.78927	1.47989	0.000196225	7.035e-05
253980	OG1RF_RS01360	OG1RF_10243	252789	254159	-	NA	hypothetical_protein	AEA92930.1	NA	0	4.5e-06	8.75e-07	0.000179686	0.000163854	0.000201879	0.000273716	0.373184	8.13e-130	0.00874907	-6.83666	1.79167e-06	0.000204784
254534	OG1RF_RS01365	OG1RF_10244	254159	254548	-	NA	GntR_family_transcriptional_regulator	AEA92931.1	PF00392	0.000226965	0.000176697	0.00022222	2.7e-05	7.69e-05	3.52e-05	3.26e-05	0.373184	1.76e-53	4.86028	2.28104	0.000208627	4.2925e-05
254783	OG1RF_RS01370	OG1RF_10245	254698	256026	+	pepC	aminopeptidase_C	AEA92932.1	PF03051	0.000146798	0.000167693	0.000158353	9.88e-05	0.000173968	9.13e-05	6.66e-05	1.11955	0.033854			0.000157615	0.000107667
254937	OG1RF_RS01370	OG1RF_10245	254698	256026	+	pepC	aminopeptidase_C	AEA92932.1	PF03051	0.000255075	0.000211586	0.000185475	9.21e-05	8.29e-05	8.33e-05	6.07e-05	0.373184	5.57e-30	2.72575	1.44665	0.000217379	7.975e-05
255036	OG1RF_RS01370	OG1RF_10245	254698	256026	+	pepC	aminopeptidase_C	AEA92932.1	PF03051	0.000280062	0.000277988	0.000287835	0.000116796	0.000135533	0.000145802	0.000193821	0.373184	3.27e-17	1.9053	0.930019	0.000281962	0.000147988
255217	OG1RF_RS01370	OG1RF_10245	254698	256026	+	pepC	aminopeptidase_C	AEA92932.1	PF03051	0.000233212	0.000231844	0.000230968	7.41e-05	8.09e-05	5.13e-05	5.62e-05	0.373184	1.24e-45	3.53536	1.82186	0.000232008	6.5625e-05
255581	OG1RF_RS01370	OG1RF_10245	254698	256026	+	pepC	aminopeptidase_C	AEA92932.1	PF03051	7.18e-05	7.88e-05	8.22e-05	0.000258299	0.000258929	0.000166631	0.000159791	0.373184	1.21e-29	0.367925	-1.44252	7.76e-05	0.000210913
257119	OG1RF_RS01380	OG1RF_10247	256712	257686	-	gloA	lactoylglutathione_lyase	AEA92934.1	PF00903	0.000262363	0.00022284	0.000183725	7.19e-05	4.85e-05	5.13e-05	6.07e-05	0.373184	1.71e-45	3.8378	1.94028	0.000222976	5.81e-05
257831	Intergenic_276_257687_257951	Intergenic_276_257687_257951	257687	257951	.	Intergenic_276_257687_257951	Intergenic_276_257687_257951	NA	NA	0.000217595	0.000209335	0.00021522	8.09e-05	4.25e-05	5.61e-05	6.81e-05	0.373184	5.37e-40	3.458	1.78994	0.00021405	6.19e-05
257833	Intergenic_276_257687_257951	Intergenic_276_257687_257951	257687	257951	.	Intergenic_276_257687_257951	Intergenic_276_257687_257951	NA	NA	0.000153045	0.00014856	0.000180225	0.00017744	0.000135533	0.000116962	0.00022785	127680	134270			0.00016061	0.000164446
257854	Intergenic_276_257687_257951	Intergenic_276_257687_257951	257687	257951	.	Intergenic_276_257687_257951	Intergenic_276_257687_257951	NA	NA	4.79e-05	5.18e-05	5.77e-05	0.000267284	0.000159808	0.000213095	0.000244125	0.373184	8.56e-60	0.237322	-2.07508	5.24667e-05	0.000221078
258179	OG1RF_RS01385	OG1RF_10248	257952	258308	+	sugE1	quaternary_ammonium_compound-resistance_protein_SugE	AEA92935.1	PF00893	0.000179073	0.000162066	0.000154854	0.000206639	0.000242746	0.000208288	0.000180505	40.3039	81.5788			0.000165331	0.000209544
258606	OG1RF_RS01390	OG1RF_10249	258305	258616	+	sugE2	quaternary_ammonium_compound-resistance_protein_SugE	AEA92936.1	PF00893	0.000255075	0.000205958	0.000180225	0.000186425	0.000216448	0.000256355	0.000239686	69722.7	39513.6			0.000213753	0.000224729
258729	OG1RF_RS01395	OG1RF_10250	258712	259758	-	chiC	chitinase_C1	AEA92937.1	PF00704	0.000363352	0.000277988	0.000356951	0.00016621	0.000218471	0.000174642	0.000208616	0.373184	4.62e-17	1.73328	0.793506	0.000332764	0.000191985
258755	OG1RF_RS01395	OG1RF_10250	258712	259758	-	chiC	chitinase_C1	AEA92937.1	PF00704	0.000197813	0.00019808	0.000236218	0.000152733	0.000129465	0.000168233	0.000144996	0.373184	0.0371551	1.41548	0.501291	0.000210704	0.000148857
258925	OG1RF_RS01395	OG1RF_10250	258712	259758	-	chiC	chitinase_C1	AEA92937.1	PF00704	0.000117647	0.000113671	0.000114609	0.000157226	0.000163854	0.000104144	0.000156832	445.582	910.854			0.000115309	0.000145514
258940	OG1RF_RS01395	OG1RF_10250	258712	259758	-	chiC	chitinase_C1	AEA92937.1	PF00704	2.08e-06	4.5e-06	1.75e-06	0.000215624	0.00019622	0.000173039	0.000214534	0.373184	3.62e-120	0.0138935	-6.16945	2.77667e-06	0.000199854
258984	OG1RF_RS01395	OG1RF_10250	258712	259758	-	chiC	chitinase_C1	AEA92937.1	PF00704	0	0	0	0	8.09e-06	3.2e-06	4.44e-06	275.037	325.388			0	3.9325e-06
259078	OG1RF_RS01395	OG1RF_10250	258712	259758	-	chiC	chitinase_C1	AEA92937.1	PF00704	0.00017595	0.000195829	0.000177601	0.000256053	0.000175991	0.000134586	0.000149434	146171	76284.3			0.000183127	0.000179016
259150	OG1RF_RS01395	OG1RF_10250	258712	259758	-	chiC	chitinase_C1	AEA92937.1	PF00704	0.000212389	0.00017332	0.000200348	0.000145995	0.000171945	0.000166631	0.000193821	7222.98	8823.24			0.000195352	0.000169598
259279	OG1RF_RS01395	OG1RF_10250	258712	259758	-	chiC	chitinase_C1	AEA92937.1	PF00704	0.000146798	0.000126051	0.000117234	0.000181933	9.1e-05	0.000155415	0.000139077	42578.4	46492.8			0.000130028	0.000141856
259829	OG1RF_RS01400	OG1RF_10251	259801	260385	-	NA	chitin-binding_protein/carbohydrate-binding_protein	AEA92938.1	PF03067	0.000199896	0.000191327	0.000169727	0.000170702	0.000175991	0.000195471	0.00016423	79671.8	87636.6			0.000186983	0.000176599
259905	OG1RF_RS01400	OG1RF_10251	259801	260385	-	NA	chitin-binding_protein/carbohydrate-binding_protein	AEA92938.1	PF03067	0.000215513	0.000208209	0.000221345	4.27e-05	0.00011935	8.65e-05	0.000103568	0.373184	1.92e-23	2.44262	1.28843	0.000215022	8.80295e-05
259984	OG1RF_RS01400	OG1RF_10251	259801	260385	-	NA	chitin-binding_protein/carbohydrate-binding_protein	AEA92938.1	PF03067	0.000188443	0.000162066	0.000189849	9.21e-05	9.1e-05	0.000124973	0.000110966	0.373184	1.3e-06	1.71936	0.781869	0.000180119	0.00010476
260021	OG1RF_RS01400	OG1RF_10251	259801	260385	-	NA	chitin-binding_protein/carbohydrate-binding_protein	AEA92938.1	PF03067	0.00015721	0.000177822	0.000164477	0.000262791	0.000129465	0.000121769	0.000176066	105021	168493			0.000166503	0.000172523
260043	OG1RF_RS01400	OG1RF_10251	259801	260385	-	NA	chitin-binding_protein/carbohydrate-binding_protein	AEA92938.1	PF03067	0.000176991	0.000192453	0.000212596	0.000184179	0.000153739	0.000185857	0.000174586	23350.1	18941.5			0.000194013	0.00017459
260506	Intergenic_280_260386_260541	Intergenic_280_260386_260541	260386	260541	.	Intergenic_280_260386_260541	Intergenic_280_260386_260541	NA	NA	0.000269651	0.000282489	0.00029221	2.25e-05	6.07e-06	1.6e-05	2.07e-05	0.373184	4.5e-113	17.2484	4.10839	0.00028145	1.63175e-05
260901	OG1RF_RS01405	OG1RF_10252	260542	261393	+	NA	acyl-ACP_family_thioesterase	AEA92939.1	PF01643	2.08e-06	2.25e-06	1.75e-06	0.000226854	0.000214426	0.000200277	0.000248564	0.373184	3.02e-137	0.00910738	-6.77875	2.02667e-06	0.00022253
261178	OG1RF_RS01405	OG1RF_10252	260542	261393	+	NA	acyl-ACP_family_thioesterase	AEA92939.1	PF01643	6.66e-05	6.19e-05	7.26e-05	0.000161718	0.000153739	0.000126575	0.00019678	0.373184	6.97e-19	0.419737	-1.25244	6.70333e-05	0.000159703
261487	OG1RF_RS01410	OG1RF_10253	261444	262277	+	NA	protein_of_hypothetical_function_DUF72	AEA92940.1	PF01904	0.000119729	0.000118173	0.000118984	0.000116796	0.000143625	0.000102542	0.000137598	89860.8	104841			0.000118962	0.00012514
261675	OG1RF_RS01410	OG1RF_10253	261444	262277	+	NA	protein_of_hypothetical_function_DUF72	AEA92940.1	PF01904	0.000218636	0.000213837	0.000195098	0.000101074	0.000135533	9.93e-05	0.000106527	0.373184	1.42e-12	1.89127	0.919354	0.00020919	0.000110609
262092	OG1RF_RS01410	OG1RF_10253	261444	262277	+	NA	protein_of_hypothetical_function_DUF72	AEA92940.1	PF01904	0.000116606	0.00011142	0.000110235	0.000186425	0.000139579	0.000160222	0.000159791	1.11955	0.536645			0.000112754	0.000161504
262443	OG1RF_RS01415	OG1RF_10254	262294	262830	+	NA	cof_family_protein	AEA92941.1	NA	0.000314419	0.00027236	0.000304458	9.43e-05	0.000123396	7.69e-05	7.99e-05	0.373184	3.59e-53	3.17311	1.6659	0.000297079	9.3624e-05
262599	OG1RF_RS01415	OG1RF_10254	262294	262830	+	NA	cof_family_protein	AEA92941.1	NA	0.000159292	0.000163191	0.000153104	0.000123534	0.000127442	0.000124973	0.000118364	261.975	208.253			0.000158529	0.000123578
262927	OG1RF_RS01420	OG1RF_10255	262853	264214	-	lysC	aspartate_kinase	AEA92942.1	PF00696,PF01842	0.000134305	0.000131678	0.000133857	0.000184179	0.000145648	0.000152211	0.000158311	2091.7	3269.3			0.00013328	0.000160087
263185	OG1RF_RS01420	OG1RF_10255	262853	264214	-	lysC	aspartate_kinase	AEA92942.1	PF00696,PF01842	4.58e-05	4.73e-05	6.91e-05	0.000249315	0.000192174	0.00015862	0.000220452	0.373184	1.15e-47	0.26356	-1.9238	5.40667e-05	0.00020514
263251	OG1RF_RS01420	OG1RF_10255	262853	264214	-	lysC	aspartate_kinase	AEA92942.1	PF00696,PF01842	0.000226965	0.000214962	0.000225719	0.000137011	0.000129465	0.000107349	8.73e-05	0.373184	7.08e-16	1.93048	0.948963	0.000222549	0.000115281
263309	OG1RF_RS01420	OG1RF_10255	262853	264214	-	lysC	aspartate_kinase	AEA92942.1	PF00696,PF01842	2.08e-05	3.04e-05	1.84e-05	6.29e-05	2.83e-05	4.33e-05	4.88e-05	1.49274	1.58255			2.32e-05	4.5825e-05
263512	OG1RF_RS01420	OG1RF_10255	262853	264214	-	lysC	aspartate_kinase	AEA92942.1	PF00696,PF01842	0.000146798	0.000164317	9.8e-05	0.000125781	0.000161831	0.00011536	0.000150914	146516	121187			0.000136372	0.000138472
263957	OG1RF_RS01420	OG1RF_10255	262853	264214	-	lysC	aspartate_kinase	AEA92942.1	PF00696,PF01842	0.000121811	0.000131678	0.000123358	0.000258299	0.000242746	0.000198675	0.000223411	0.373184	1.29e-13	0.544303	-0.877519	0.000125616	0.000230783
264250	Intergenic_284_264215_264391	Intergenic_284_264215_264391	264215	264391	.	Intergenic_284_264215_264391	Intergenic_284_264215_264391	NA	NA	0.000144716	0.000172195	0.000162728	0.0002291	0.000149693	0.000189062	0.00022933	144.049	112.722			0.00015988	0.000199296
264388	Intergenic_284_264215_264391	Intergenic_284_264215_264391	264215	264391	.	Intergenic_284_264215_264391	Intergenic_284_264215_264391	NA	NA	0.000108277	9.23e-05	0.000108485	5.62e-05	9.51e-05	9.13e-05	4.73e-05	80.9809	34.7435			0.000103021	7.2475e-05
264614	OG1RF_RS01425	OG1RF_10256	264392	265078	+	NA	HAD-superfamily_hydrolase	AEA92943.1	PF00702	0.000106195	7.65e-05	7.7e-05	0.000145995	0.000167899	0.000147404	0.000144996	0.373184	1.72e-06	0.571109	-0.808162	8.6565e-05	0.000151573
264886	OG1RF_RS01425	OG1RF_10256	264392	265078	+	NA	HAD-superfamily_hydrolase	AEA92943.1	PF00702	0.000191567	0.000219464	0.000185475	0.0002291	0.000341867	0.000249946	0.000276675	0.373184	0.00242228	0.724626	-0.464691	0.000198835	0.000274397
266003	OG1RF_RS01430	OG1RF_10257	265264	267000	+	ezrA	septation_ring_formation_regulator_EzrA	AEA92944.1	PF06160	0.00012077	0.000113671	0.00011286	6.51e-05	8.7e-05	0.000108951	8.29e-05	228.389	381.294			0.000115767	8.59878e-05
266158	OG1RF_RS01430	OG1RF_10257	265264	267000	+	ezrA	septation_ring_formation_regulator_EzrA	AEA92944.1	PF06160	0.000219677	0.00027236	0.000241467	0.000240331	0.000171945	0.000182653	0.0001953	100.386	56.3294			0.000244501	0.000197557
267087	Intergenic_286_267001_267125	Intergenic_286_267001_267125	267001	267125	.	Intergenic_286_267001_267125	Intergenic_286_267001_267125	NA	NA	8.64e-05	9.34e-05	6.56e-05	8.54e-05	4.85e-05	5.93e-05	9.47e-05	47236.1	63847.8			8.18e-05	7.1975e-05
267389	OG1RF_RS01435	OG1RF_10258	267126	268271	+	iscS	cysteine_desulfurase	AEA92945.1	PF00266	0.000187402	0.000237471	0.000247591	5.84e-05	6.88e-05	4.65e-05	6.51e-05	0.373184	4.03e-46	3.75468	1.90869	0.000224155	5.97e-05
268842	OG1RF_RS01440	OG1RF_10259	268324	269016	-	NA	response_regulator	AEA92946.1	PF00072,PF00486	0.00015721	0.000190202	0.000169727	0.000105566	0.000157785	0.000161824	0.000122802	375.05	477.271			0.00017238	0.000136994
268861	OG1RF_RS01440	OG1RF_10259	268324	269016	-	NA	response_regulator	AEA92946.1	PF00072,PF00486	0.000164497	0.000110295	0.000135606	0.000125781	0.000169922	0.000166631	0.000171627	6958.39	5985.99			0.000136799	0.00015849
269127	OG1RF_RS01445	OG1RF_10260	269013	270494	-	NA	sensor_histidine_kinase	AEA92947.1	PF00672,PF00512,PF02518	2.08e-06	0	3.5e-06	0.00017744	0.000117327	0.000166631	0.000158311	0.373184	4.3e-93	0.0120056	-6.38014	1.86e-06	0.000154927
269380	OG1RF_RS01445	OG1RF_10260	269013	270494	-	NA	sensor_histidine_kinase	AEA92947.1	PF00672,PF00512,PF02518	0.000163456	0.000182324	0.0001846	0.000283006	0.000236677	0.000233924	0.000278155	0.373184	8.51e-05	0.685404	-0.544974	0.000176793	0.00025794
269408	OG1RF_RS01445	OG1RF_10260	269013	270494	-	NA	sensor_histidine_kinase	AEA92947.1	PF00672,PF00512,PF02518	0.00019469	0.000249851	0.000229219	0.000141503	0.00011935	0.000155415	0.000128721	0.373184	9.32e-08	1.64838	0.721045	0.000224587	0.000136247
269678	OG1RF_RS01445	OG1RF_10260	269013	270494	-	NA	sensor_histidine_kinase	AEA92947.1	PF00672,PF00512,PF02518	0.000145757	0.000187951	0.000207347	0.000128027	0.000131487	0.000126575	0.000109486	0.373184	0.0211277	1.4557	0.541709	0.000180352	0.000123894
270039	OG1RF_RS01445	OG1RF_10260	269013	270494	-	NA	sensor_histidine_kinase	AEA92947.1	PF00672,PF00512,PF02518	0.000242582	0.000216087	0.000230093	5.84e-05	4.65e-05	6.89e-05	7.1e-05	0.373184	8.94e-46	3.75143	1.90744	0.000229587	6.12e-05
270064	OG1RF_RS01445	OG1RF_10260	269013	270494	-	NA	sensor_histidine_kinase	AEA92947.1	PF00672,PF00512,PF02518	0.000215513	0.000191327	0.000244966	0.00017744	0.000159808	0.000131382	0.00016423	0.746368	0.0655552			0.000217269	0.000158215
270072	OG1RF_RS01445	OG1RF_10260	269013	270494	-	NA	sensor_histidine_kinase	AEA92947.1	PF00672,PF00512,PF02518	0.000179073	0.000190202	0.000183725	0.000258299	0.000194197	0.000222708	0.000233768	125.763	143.466			0.000184333	0.000227243
270303	OG1RF_RS01445	OG1RF_10260	269013	270494	-	NA	sensor_histidine_kinase	AEA92947.1	PF00672,PF00512,PF02518	0.000190526	0.000155313	0.000136481	0.000145995	0.000161831	0.000192266	0.000184943	60904.7	38776.2			0.000160773	0.000171259
270727	OG1RF_RS01450	OG1RF_10261	270680	271657	+	NA	S-layer_protein	AEA92948.1	NA	0.00014784	0.000193578	0.000191599	0.000110058	0.00011935	0.000107349	0.000109486	0.373184	0.000133606	1.59261	0.67139	0.000177672	0.000111561
271133	OG1RF_RS01450	OG1RF_10261	270680	271657	+	NA	S-layer_protein	AEA92948.1	NA	1.15e-05	1.01e-05	1.57e-05	0.000354881	0.000256906	0.000259559	0.000247084	0.373184	4.21e-149	0.0444671	-4.49112	1.24333e-05	0.000279607
271153	OG1RF_RS01450	OG1RF_10261	270680	271657	+	NA	S-layer_protein	AEA92948.1	NA	0.000162415	0.000139557	0.000153979	0.000244823	0.00019622	0.000334863	0.000281114	0.373184	2.04e-15	0.57514	-0.798014	0.000151984	0.000264255
271170	OG1RF_RS01450	OG1RF_10261	270680	271657	+	NA	S-layer_protein	AEA92948.1	NA	0.000201978	0.000166567	0.000149604	0.000186425	0.000153739	9.93e-05	0.000143516	4083.01	1684.73			0.000172716	0.000145745
271189	OG1RF_RS01450	OG1RF_10261	270680	271657	+	NA	S-layer_protein	AEA92948.1	NA	0.000165539	0.000219464	0.000176726	0.000161718	0.000204311	0.000142597	0.000199739	82168.4	92031.4			0.000187243	0.000177091
271369	OG1RF_RS01450	OG1RF_10261	270680	271657	+	NA	S-layer_protein	AEA92948.1	NA	0.000196772	0.000186826	0.000176726	0.000121288	9.71e-05	0.000107349	0.000128721	0.373184	1.62e-05	1.64393	0.717152	0.000186775	0.000113614
271788	Intergenic_290_271658_271841	Intergenic_290_271658_271841	271658	271841	.	Intergenic_290_271658_271841	Intergenic_290_271658_271841	NA	NA	0.000230088	0.00017332	0.000189849	0.000107812	0.000127442	0.000140995	0.000133159	0.373184	0.000447897	1.5528	0.634873	0.000197752	0.000127352
271895	OG1RF_RS01455	OG1RF_10262	271842	272807	+	NA	S-layer_protein	AEA92949.1	NA	6.45e-05	6.75e-05	4.9e-05	0.00026953	0.000234654	0.000193868	0.000248564	0.373184	7.55e-60	0.254943	-1.97175	6.03333e-05	0.000236654
272283	OG1RF_RS01455	OG1RF_10262	271842	272807	+	NA	S-layer_protein	AEA92949.1	NA	3.75e-05	2.36e-05	2.97e-05	9.88e-05	7.89e-05	0.000113757	5.03e-05	0.373184	3.33e-11	0.354248	-1.49717	3.02667e-05	8.54392e-05
272549	OG1RF_RS01455	OG1RF_10262	271842	272807	+	NA	S-layer_protein	AEA92949.1	NA	0	0	0	0	0	0	0	80398	NaN			0	0
272641	OG1RF_RS01455	OG1RF_10262	271842	272807	+	NA	S-layer_protein	AEA92949.1	NA	0.000186361	0.000194704	0.000251965	0.000148241	0.000182059	0.000152211	0.000142036	1.49274	0.259315			0.00021101	0.000156137
272645	OG1RF_RS01455	OG1RF_10262	271842	272807	+	NA	S-layer_protein	AEA92949.1	NA	2.08e-06	1.13e-06	8.75e-07	0.000145995	0.000125419	0.0001442	0.000167189	0.373184	2.94e-89	0.00934564	-6.74149	1.36167e-06	0.000145701
272828	Intergenic_291_272808_273025	Intergenic_291_272808_273025	272808	273025	.	Intergenic_291_272808_273025	Intergenic_291_272808_273025	NA	NA	0.000271733	0.000244224	0.000244966	6.51e-05	7.69e-05	7.53e-05	7.25e-05	0.373184	4.92e-48	3.50091	1.80773	0.000253641	7.245e-05
272907	Intergenic_291_272808_273025	Intergenic_291_272808_273025	272808	273025	.	Intergenic_291_272808_273025	Intergenic_291_272808_273025	NA	NA	0.000223842	0.000232969	0.000228344	4.49e-06	0	1.28e-05	1.18e-05	0.373184	3.18e-97	31.4039	4.97287	0.000228385	7.2725e-06
273167	OG1RF_RS01460	OG1RF_10263	273026	274069	+	NA	S-layer_protein	AEA92950.1	NA	0.000343571	0.000311751	0.000319331	0.000101074	7.89e-05	0.000153813	0.000134639	0.373184	3.33e-45	2.77426	1.47211	0.000324884	0.000117106
273459	OG1RF_RS01460	OG1RF_10263	273026	274069	+	NA	S-layer_protein	AEA92950.1	NA	8.64e-05	9e-05	7.79e-05	0.000256053	0.000204311	0.000190664	0.000269277	0.373184	5.78e-37	0.368429	-1.44054	8.47667e-05	0.000230076
273469	OG1RF_RS01460	OG1RF_10263	273026	274069	+	NA	S-layer_protein	AEA92950.1	NA	0.000260281	0.000230718	0.000186349	8.54e-05	0.000107213	0.000124973	5.77e-05	0.373184	1.1e-24	2.40651	1.26694	0.000225783	9.38215e-05
273499	OG1RF_RS01460	OG1RF_10263	273026	274069	+	NA	S-layer_protein	AEA92950.1	NA	0.000221759	0.000199206	0.000244966	0.000143749	0.000103167	8.81e-05	6.07e-05	0.373184	3.09e-24	2.2438	1.16594	0.000221977	9.8929e-05
274067	NA	OG1RF_10264	274026	274190	+	mqo	malate:quinone_oxidoreductase	AEA92951.1	NA	0.000160333	0.000166567	0.00014523	0.000137011	0.000129465	9.93e-05	0.000105048	43.6625	16.3606			0.000157377	0.000117706
274067	OG1RF_RS01460	OG1RF_10263	273026	274069	+	NA	S-layer_protein	AEA92950.1	NA	0.000160333	0.000166567	0.00014523	0.000137011	0.000129465	9.93e-05	0.000105048	51.4994	16.3606			0.000157377	0.000117706
274212	Intergenic_293_274191_274242	Intergenic_293_274191_274242	274191	274242	.	Intergenic_293_274191_274242	Intergenic_293_274191_274242	NA	NA	0.000190526	0.00021046	0.00017935	0.000184179	0.000167899	0.000208288	0.000183464	109366	130558			0.000193445	0.000185958
274450	OG1RF_RS01465	OG1RF_10265	274243	275046	+	NA	ankyrin_repeat_family_protein	AEA92952.1	PF00023	0.000128058	0.000147435	0.000153979	9.43e-05	9.51e-05	8.33e-05	0.000109486	0.373184	0.262711			0.000143157	9.55465e-05
274587	OG1RF_RS01465	OG1RF_10265	274243	275046	+	NA	ankyrin_repeat_family_protein	AEA92952.1	PF00023	0.000205101	0.000263357	0.000233593	7.41e-05	4.65e-05	6.41e-05	0.000124282	0.373184	3.06e-35	3.02952	1.59909	0.000234017	7.72455e-05
274708	OG1RF_RS01465	OG1RF_10265	274243	275046	+	NA	ankyrin_repeat_family_protein	AEA92952.1	PF00023	8.43e-05	8.78e-05	0.000117234	0.000107812	9.1e-05	7.85e-05	6.36e-05	42380.3	14380.4			9.64447e-05	8.5228e-05
274740	OG1RF_RS01465	OG1RF_10265	274243	275046	+	NA	ankyrin_repeat_family_protein	AEA92952.1	PF00023	0.000192608	0.000181198	0.000202972	0.000285252	0.000246792	0.000357294	0.000355091	0.373184	5.89e-14	0.617984	-0.694358	0.000192259	0.000311107
274990	OG1RF_RS01465	OG1RF_10265	274243	275046	+	NA	ankyrin_repeat_family_protein	AEA92952.1	PF00023	0.000197813	0.000209335	0.000197723	0.000204393	0.000214426	0.000203482	0.000183464	179915	177409			0.000201624	0.000201441
275328	OG1RF_RS01470	OG1RF_10266	275098	276309	+	NA	amidohydrolase	AEA92953.1	PF07969	7.29e-05	0.000105793	8.84e-05	0.000139257	0.000165876	0.000105746	0.000133159	0.373184	0.178467			8.9031e-05	0.000136009
275405	OG1RF_RS01470	OG1RF_10266	275098	276309	+	NA	amidohydrolase	AEA92953.1	PF07969	0.00014784	0.00016094	0.000154854	0.000110058	0.000157785	0.000176244	0.000159791	149347	186592			0.000154545	0.000150969
276211	OG1RF_RS01470	OG1RF_10266	275098	276309	+	NA	amidohydrolase	AEA92953.1	PF07969	0.00026861	0.000261106	0.000264214	0.000132519	0.00013351	0.000136188	0.000153873	0.373184	8.22e-17	1.9036	0.928731	0.000264643	0.000139022
276496	OG1RF_RS01475	OG1RF_10267	276419	276838	-	NA	death-on-curing_family_protein	AEA92954.1	PF05012	0.000205101	0.000227342	0.000186349	0.00016621	0.00014767	0.000182653	0.000144996	37.3184	50.1986			0.000206264	0.000160382
276498	OG1RF_RS01475	OG1RF_10267	276419	276838	-	NA	death-on-curing_family_protein	AEA92954.1	PF05012	0.000150963	0.00013618	0.000116359	9.66e-05	0.000135533	0.000173039	0.000180505	42485.5	15913.3			0.000134501	0.000146419
276502	OG1RF_RS01475	OG1RF_10267	276419	276838	-	NA	death-on-curing_family_protein	AEA92954.1	PF05012	0.00027798	0.000243098	0.000257215	9.66e-05	0.000121373	0.000163426	0.000152393	0.373184	1.98e-16	1.94406	0.959073	0.000259431	0.000133448
277105	Intergenic_297_277075_277175	Intergenic_297_277075_277175	277075	277175	.	Intergenic_297_277075_277175	Intergenic_297_277075_277175	NA	NA	8.43e-05	4.5e-05	7.52e-05	0.000186425	0.000165876	0.000174642	0.000221932	0.373184	1.02e-29	0.364102	-1.45759	6.81667e-05	0.000187219
277318	OG1RF_RS01485	OG1RF_10269	277176	277988	-	NA	hypothetical_protein	AEA92956.1	NA	0.000104112	0.000110295	0.000131232	0.000222362	0.000204311	0.000222708	0.000226371	0.373184	6.75e-15	0.526236	-0.926219	0.000115213	0.000218938
277349	OG1RF_RS01485	OG1RF_10269	277176	277988	-	NA	hypothetical_protein	AEA92956.1	NA	0.000146798	0.000138431	0.000176726	0.000184179	0.000192174	0.000182653	0.000165709	2899.64	6819.52			0.000153985	0.000181179
278015	OG1RF_RS01490	OG1RF_10270	277963	279555	-	NA	hypothetical_protein	AEA92957.1	PF07905	0.000183238	0.000182324	0.000195098	0.000119042	0.000169922	0.000163426	0.000208616	14409.8	26354.4			0.000186887	0.000165252
279215	OG1RF_RS01490	OG1RF_10270	277963	279555	-	NA	hypothetical_protein	AEA92957.1	PF07905	0.000466423	0.000422046	0.000391946	7.41e-05	6.07e-05	6.09e-05	0.000124282	0.373184	1.05e-113	5.33536	2.41559	0.000426805	7.99955e-05
279682	NA	OG1RF_10271	279678	282689	+	NA	hypothetical_protein	AEA92958.1	PF06263,PF06545	2.92e-05	4.05e-05	3.94e-05	0.000159472	0.000157785	0.000182653	0.000199739	0.373184	9.68e-54	0.207914	-2.26594	3.63667e-05	0.000174912
280053	NA	OG1RF_10271	279678	282689	+	NA	hypothetical_protein	AEA92958.1	PF06263,PF06545	0.000260281	0.000193578	0.000226594	9.43e-05	0.00010519	0.000136188	0.000109486	0.373184	7e-17	2.03806	1.0272	0.000226818	0.000111291
280093	NA	OG1RF_10271	279678	282689	+	NA	hypothetical_protein	AEA92958.1	PF06263,PF06545	6.25e-06	2.25e-06	3.5e-06	0.000215624	0.000242746	0.000168233	0.000279634	0.373184	5.45e-136	0.0176554	-5.82374	4e-06	0.000226559
280360	NA	OG1RF_10271	279678	282689	+	NA	hypothetical_protein	AEA92958.1	PF06263,PF06545	0.000172826	0.000231844	0.000228344	0.000181933	0.000161831	0.000137791	0.000165709	14.9274	5.40186			0.000211005	0.000161816
280574	NA	OG1RF_10271	279678	282689	+	NA	hypothetical_protein	AEA92958.1	PF06263,PF06545	0.000127017	0.000132804	0.000139981	0.000170702	0.000202288	0.000222708	0.000187902	0.373184	0.00307075	0.680282	-0.555794	0.000133267	0.0001959
280704	NA	OG1RF_10271	279678	282689	+	NA	hypothetical_protein	AEA92958.1	PF06263,PF06545	0.000228006	0.000211586	0.000236218	0.000163964	0.00010519	0.000134586	0.00013168	0.373184	2.63e-09	1.68294	0.750984	0.00022527	0.000133855
280720	NA	OG1RF_10271	279678	282689	+	NA	hypothetical_protein	AEA92958.1	PF06263,PF06545	8.64e-05	6.53e-05	6.91e-05	0.000101074	8.5e-05	8.17e-05	7.1e-05	26000.1	44907.6			7.36e-05	8.46935e-05
280835	NA	OG1RF_10271	279678	282689	+	NA	hypothetical_protein	AEA92958.1	PF06263,PF06545	3.96e-05	4.16e-05	7.7e-05	0.000134765	0.000190151	0.000134586	0.000161271	0.373184	3.43e-25	0.339791	-1.55728	5.27333e-05	0.000155193
281164	NA	OG1RF_10271	279678	282689	+	NA	hypothetical_protein	AEA92958.1	PF06263,PF06545	0.000122853	0.000187951	0.000140856	0.000168456	0.000141602	0.000187459	0.000152393	47916.1	40845.4			0.000150553	0.000162478
281269	NA	OG1RF_10271	279678	282689	+	NA	hypothetical_protein	AEA92958.1	PF06263,PF06545	0.000237376	0.000199206	0.00017935	0.00026953	0.000184082	0.000240333	0.000282593	571.345	251.358			0.000205311	0.000244134
283022	OG1RF_RS01505	OG1RF_10272	282682	283515	+	NA	hypothetical_protein	AEA92959.1	NA	0	1.13e-06	2.62e-06	0.000206639	0.000175991	0.000222708	0.000139077	0.373184	4.34e-113	0.00671668	-7.21804	1.25e-06	0.000186104
283352	OG1RF_RS01505	OG1RF_10272	282682	283515	+	NA	hypothetical_protein	AEA92959.1	NA	0.000316501	0.000209335	0.000245841	6.29e-05	0.000129465	0.000104144	0.000119843	0.373184	1.52e-29	2.47123	1.30523	0.000257226	0.000104088
283618	OG1RF_RS01510	OG1RF_10273	283525	284778	+	NA	major_facilitator_family_transporter	AEA92960.1	PF07690	0	1.13e-06	2.62e-06	0.00010332	6.68e-05	0.000102542	0.000121323	0.373184	9.86e-59	0.0126908	-6.30007	1.25e-06	9.84963e-05
284016	OG1RF_RS01510	OG1RF_10273	283525	284778	+	NA	major_facilitator_family_transporter	AEA92960.1	PF07690	0.000244664	0.000315128	0.000236218	0.000195409	0.000139579	0.000222708	0.000205657	0.373184	0.0798688			0.000265337	0.000190838
284424	OG1RF_RS01510	OG1RF_10273	283525	284778	+	NA	major_facilitator_family_transporter	AEA92960.1	PF07690	0.000285268	0.000308375	0.000251965	5.17e-05	0.000103167	7.21e-05	9.91e-05	0.373184	1.92e-51	3.45781	1.78986	0.000281869	8.15167e-05
284636	OG1RF_RS01510	OG1RF_10273	283525	284778	+	NA	major_facilitator_family_transporter	AEA92960.1	PF07690	6.45e-05	6.42e-05	9.62e-05	0.000256053	0.000204311	0.000182653	0.000201218	0.373184	1.74e-32	0.355193	-1.49332	7.49667e-05	0.000211059
284660	OG1RF_RS01510	OG1RF_10273	283525	284778	+	NA	major_facilitator_family_transporter	AEA92960.1	PF07690	0.000156168	0.000212711	0.000213471	0.000168456	0.000171945	0.000197073	0.000218973	136349	162334			0.000194117	0.000189112
285009	OG1RF_RS01515	OG1RF_10274	284913	285851	+	arcC2	carbamate_kinase	AEA92961.1	PF00696	0.000124935	0.000124926	0.000170602	0.000253807	0.000295341	0.000233924	0.000239686	0.373184	2.22e-14	0.548143	-0.867377	0.000140154	0.000255689
285353	OG1RF_RS01515	OG1RF_10274	284913	285851	+	arcC2	carbamate_kinase	AEA92961.1	PF00696	0.000105153	0.000117047	0.000120733	7.41e-05	0.000103167	8.01e-05	9.47e-05	895.268	752.207			0.000114311	8.80167e-05
285357	OG1RF_RS01515	OG1RF_10274	284913	285851	+	arcC2	carbamate_kinase	AEA92961.1	PF00696	0.000119729	0.000129427	0.000139981	0.00010332	0.000107213	5.93e-05	7.55e-05	1.11955	0.103265			0.000129712	8.63332e-05
285520	OG1RF_RS01515	OG1RF_10274	284913	285851	+	arcC2	carbamate_kinase	AEA92961.1	PF00696	0.000188443	0.000221715	0.000200348	0.000137011	0.000103167	0.000137791	0.000121323	0.373184	3.1e-06	1.63032	0.705159	0.000203502	0.000124823
285998	OG1RF_RS01520	OG1RF_10275	285858	287078	+	NA	sodium/dicarboxylate_symporter_family_protein	AEA92962.1	PF00375	0.000117647	0.000138431	0.000131232	0.000298729	0.000234654	0.000257957	0.000275196	0.373184	2.59e-24	0.484197	-1.04633	0.000129103	0.000266634
286410	OG1RF_RS01520	OG1RF_10275	285858	287078	+	NA	sodium/dicarboxylate_symporter_family_protein	AEA92962.1	PF00375	0.000116606	0.000114796	9.1e-05	0.000244823	0.00013351	0.000216299	0.000233768	0.373184	6.57e-16	0.518915	-0.946429	0.000107467	0.0002071
286438	OG1RF_RS01520	OG1RF_10275	285858	287078	+	NA	sodium/dicarboxylate_symporter_family_protein	AEA92962.1	PF00375	0.000146798	0.000181198	0.000190724	0.000172948	0.000226563	0.000257957	0.000210096	58.5899	39.7967			0.000172907	0.000216891
286498	OG1RF_RS01520	OG1RF_10275	285858	287078	+	NA	sodium/dicarboxylate_symporter_family_protein	AEA92962.1	PF00375	0.000263404	0.000238597	0.000230093	0.000240331	0.000115304	0.000150608	0.000140557	0.373184	3.47e-06	1.50916	0.593747	0.000244031	0.0001617
286520	OG1RF_RS01520	OG1RF_10275	285858	287078	+	NA	sodium/dicarboxylate_symporter_family_protein	AEA92962.1	PF00375	0.000193649	0.000205958	0.000230968	0.000188671	0.000125419	0.000155415	0.000180505	24.257	14.6167			0.000210192	0.000162503
286570	OG1RF_RS01520	OG1RF_10275	285858	287078	+	NA	sodium/dicarboxylate_symporter_family_protein	AEA92962.1	PF00375	0.000210307	0.000239722	0.000205597	0.000159472	0.000178014	0.000145802	0.00019678	26.8692	41.4778			0.000218542	0.000170017
287500	OG1RF_RS01525	OG1RF_10276	287038	288228	+	allD	ureidoglycolate_dehydrogenase	AEA92963.1	PF02615	0.000239458	0.00021046	0.000198598	0.000150487	0.000115304	0.000169835	0.000128721	0.373184	0.000172836	1.53219	0.615597	0.000216172	0.000141087
287932	OG1RF_RS01525	OG1RF_10276	287038	288228	+	allD	ureidoglycolate_dehydrogenase	AEA92963.1	PF02615	0.000155127	0.00011142	0.000130357	0.000251561	0.000180037	0.000185857	0.000250043	0.373184	4.91e-08	0.610036	-0.713033	0.000132301	0.000216874
288166	OG1RF_RS01525	OG1RF_10276	287038	288228	+	allD	ureidoglycolate_dehydrogenase	AEA92963.1	PF02615	0.000229047	0.00025998	0.000235343	0.000132519	0.000155762	0.000110553	0.000190861	0.373184	6.93e-08	1.63784	0.711795	0.000241457	0.000147424
288185	OG1RF_RS01525	OG1RF_10276	287038	288228	+	allD	ureidoglycolate_dehydrogenase	AEA92963.1	PF02615	0.000150963	0.000208209	0.000153104	0.000139257	7.08e-05	0.000120166	0.000110966	0.373184	0.00771212	1.54817	0.630562	0.000170759	0.000110297
288195	OG1RF_RS01525	OG1RF_10276	287038	288228	+	allD	ureidoglycolate_dehydrogenase	AEA92963.1	PF02615	0.000110359	0.000137306	0.000116359	0.000220116	0.000161831	0.000123371	0.000173107	1.11955	3.06707			0.000121341	0.000169606
288726	OG1RF_RS01530	OG1RF_10277	288228	289649	+	NA	UIT9_family_protein	AEA92964.1	PF03600	1.77e-05	1.24e-05	2.71e-05	6.74e-06	3.64e-05	2.24e-05	2.22e-05	69420.4	108718			1.90667e-05	2.1935e-05
289236	OG1RF_RS01530	OG1RF_10277	288228	289649	+	NA	UIT9_family_protein	AEA92964.1	PF03600	0.000190526	0.00016094	0.000189849	0.000134765	0.000113281	0.000173039	0.000198259	5801.15	12496.7			0.000180438	0.000154836
289238	OG1RF_RS01530	OG1RF_10277	288228	289649	+	NA	UIT9_family_protein	AEA92964.1	PF03600	0.000156168	0.000186826	0.000190724	5.84e-05	6.27e-05	0.000105746	8.43e-05	0.373184	5.4e-16	2.28711	1.19352	0.000177906	7.77865e-05
289289	OG1RF_RS01530	OG1RF_10277	288228	289649	+	NA	UIT9_family_protein	AEA92964.1	PF03600	0.000180114	0.000176697	0.00014348	0.000161718	9.71e-05	0.000113757	0.00016423	737.038	1144.36			0.000166764	0.000134201
289615	OG1RF_RS01530	OG1RF_10277	288228	289649	+	NA	UIT9_family_protein	AEA92964.1	PF03600	0.000311296	0.000281364	0.000317581	0.000119042	5.87e-05	0.000120166	0.000125761	0.373184	2.33e-45	2.86463	1.51835	0.000303414	0.000105917
289618	OG1RF_RS01530	OG1RF_10277	288228	289649	+	NA	UIT9_family_protein	AEA92964.1	PF03600	0.00014784	0.000174446	0.000156604	0.00010332	9.71e-05	9.93e-05	0.00016423	8.58323	33.0589			0.00015963	0.000115987
289843	OG1RF_RS01535	OG1RF_10278	289674	290897	+	atzC	N-isopropylammelide_isopropylaminohydrolase	AEA92965.1	PF07969	0.000223842	0.000230718	0.000213471	0.000107812	0.000121373	0.000137791	0.000106527	0.373184	5.04e-13	1.8811	0.911579	0.000222677	0.000118376
290166	OG1RF_RS01535	OG1RF_10278	289674	290897	+	atzC	N-isopropylammelide_isopropylaminohydrolase	AEA92965.1	PF07969	6.98e-05	9.12e-05	7.52e-05	8.09e-05	5.26e-05	7.05e-05	6.95e-05	40595.3	39412.2			7.87333e-05	6.8375e-05
290287	OG1RF_RS01535	OG1RF_10278	289674	290897	+	atzC	N-isopropylammelide_isopropylaminohydrolase	AEA92965.1	PF07969	0.000142634	0.000158689	0.000163603	0.000267284	0.000171945	0.000208288	0.000232289	0.373184	0.0203028	0.704589	-0.505147	0.000154975	0.000219952
290335	OG1RF_RS01535	OG1RF_10278	289674	290897	+	atzC	N-isopropylammelide_isopropylaminohydrolase	AEA92965.1	PF07969	0.000221759	0.00022284	0.000164477	0.000107812	8.7e-05	0.000123371	0.000143516	0.373184	1.34e-07	1.75894	0.814707	0.000203025	0.000115425
290835	OG1RF_RS01535	OG1RF_10278	289674	290897	+	atzC	N-isopropylammelide_isopropylaminohydrolase	AEA92965.1	PF07969	0.000134305	9.34e-05	0.000118109	0.000105566	0.000143625	0.00012978	0.000153873	11051.5	10188.9			0.000115271	0.000133211
291067	Intergenic_307_290898_291343	Intergenic_307_290898_291343	290898	291343	.	Intergenic_307_290898_291343	Intergenic_307_290898_291343	NA	NA	0.000312337	0.00029712	0.000294835	0.000188671	0.000115304	0.000213095	0.000161271	0.373184	1.32e-15	1.77746	0.829816	0.000301431	0.000169585
291141	Intergenic_307_290898_291343	Intergenic_307_290898_291343	290898	291343	.	Intergenic_307_290898_291343	Intergenic_307_290898_291343	NA	NA	0.000167621	0.000150811	0.000125108	8.09e-05	0.000127442	0.000126575	0.000106527	61.9485	129.377			0.000147847	0.000110361
291393	OG1RF_RS01540	OG1RF_10279	291344	293638	+	NA	WxL_domain_surface_protein	AEA92966.1	NA	0.000137428	0.000100166	0.000104111	0.000247069	0.000214426	0.000198675	0.000216014	0.373184	3.28e-15	0.51999	-0.943445	0.000113902	0.000219046
291592	OG1RF_RS01540	OG1RF_10279	291344	293638	+	NA	WxL_domain_surface_protein	AEA92966.1	NA	6.66e-05	6.98e-05	7.26e-05	0.000238085	0.000273089	0.00022431	0.000186423	0.373184	2.75e-46	0.302272	-1.72608	6.96667e-05	0.000230477
291706	OG1RF_RS01540	OG1RF_10279	291344	293638	+	NA	WxL_domain_surface_protein	AEA92966.1	NA	0.000182197	0.000253228	0.000238842	0.000137011	0.000125419	0.000113757	0.000128721	0.373184	1.88e-11	1.78057	0.832337	0.000224756	0.000126227
291775	OG1RF_RS01540	OG1RF_10279	291344	293638	+	NA	WxL_domain_surface_protein	AEA92966.1	NA	0.000234253	0.0001857	0.000160103	0.000150487	0.000167899	0.000134586	0.000136118	22.391	15.6338			0.000193352	0.000147273
291897	OG1RF_RS01540	OG1RF_10279	291344	293638	+	NA	WxL_domain_surface_protein	AEA92966.1	NA	0.000302967	0.000248726	0.000280836	0.00015498	0.000121373	0.000147404	0.000204177	0.373184	2e-13	1.76776	0.821925	0.00027751	0.000156983
291905	OG1RF_RS01540	OG1RF_10279	291344	293638	+	NA	WxL_domain_surface_protein	AEA92966.1	NA	0.000201978	0.000165442	0.000181975	0.000202147	0.000178014	0.000200277	0.000235248	15099.8	12695.3			0.000183132	0.000203921
292471	OG1RF_RS01540	OG1RF_10279	291344	293638	+	NA	WxL_domain_surface_protein	AEA92966.1	NA	0.000341488	0.000365773	0.000373574	0.000157226	0.000155762	0.000235526	0.000168668	0.373184	9.2e-28	2.00941	1.00677	0.000360278	0.000179295
292566	OG1RF_RS01540	OG1RF_10279	291344	293638	+	NA	WxL_domain_surface_protein	AEA92966.1	NA	0.000428943	0.00041867	0.000406819	8.09e-05	0.000125419	0.000132984	7.69e-05	0.373184	4.2e-93	4.01865	2.00671	0.000418144	0.000104051
292758	OG1RF_RS01540	OG1RF_10279	291344	293638	+	NA	WxL_domain_surface_protein	AEA92966.1	NA	0.000230088	0.000276862	0.000242342	0.000172948	0.000212403	0.000227515	0.000214534	331.761	722.849			0.000249764	0.00020685
293277	OG1RF_RS01540	OG1RF_10279	291344	293638	+	NA	WxL_domain_surface_protein	AEA92966.1	NA	0.000197813	0.000225091	0.000219595	0.000137011	0.000165876	0.000149006	8.14e-05	0.373184	2.08e-07	1.60637	0.683803	0.000214166	0.000133323
293352	OG1RF_RS01540	OG1RF_10279	291344	293638	+	NA	WxL_domain_surface_protein	AEA92966.1	NA	0.000190526	0.000176697	0.000240592	0.000172948	0.0002387	0.000160222	0.000150914	16618.6	4334.23			0.000202605	0.000180696
293597	OG1RF_RS01540	OG1RF_10279	291344	293638	+	NA	WxL_domain_surface_protein	AEA92966.1	NA	0.00021343	0.000226217	0.000209971	9.43e-05	7.08e-05	7.05e-05	7.69e-05	0.373184	1.26e-30	2.7717	1.47077	0.000216539	7.8125e-05
296793	OG1RF_RS01555	OG1RF_10282	295861	296988	+	NA	vitamin-B12_independent_methionine_synthase	AEA92969.1	PF01717	0.000178032	0.000186826	0.000195098	0.000121288	0.000127442	0.000112155	0.000122802	0.373184	0.000500388	1.54358	0.626277	0.000186652	0.000120922
297002	Intergenic_311_296989_297039	Intergenic_311_296989_297039	296989	297039	.	Intergenic_311_296989_297039	Intergenic_311_296989_297039	NA	NA	0.000172826	0.000159815	0.000176726	6.96e-05	6.68e-05	7.05e-05	0.000127241	0.373184	7.32e-11	2.03254	1.02329	0.000169789	8.35353e-05
297157	OG1RF_RS01560	OG1RF_10283	297040	298224	-	NA	hypothetical_protein	AEA92970.1	PF01594	0.000209266	0.000219464	0.000236218	0.000128027	0.000157785	0.000142597	0.000122802	0.373184	3.01e-07	1.60845	0.685674	0.000221649	0.000137803
297164	OG1RF_RS01560	OG1RF_10283	297040	298224	-	NA	hypothetical_protein	AEA92970.1	PF01594	3.54e-05	4.16e-05	5.77e-05	6.96e-05	8.09e-05	0.000110553	9.77e-05	0.373184	2.86e-05	0.500623	-0.998204	4.49e-05	8.96883e-05
297486	OG1RF_RS01560	OG1RF_10283	297040	298224	-	NA	hypothetical_protein	AEA92970.1	PF01594	1.56e-05	2.48e-05	2.27e-05	0.000224608	0.00025286	0.000173039	0.000183464	0.373184	3.43e-90	0.100883	-3.30925	2.10333e-05	0.000208493
297949	OG1RF_RS01560	OG1RF_10283	297040	298224	-	NA	hypothetical_protein	AEA92970.1	PF01594	0.000205101	0.000178947	0.000176726	6.06e-05	5.06e-05	0.000131382	0.000128721	0.373184	9.52e-11	2.01372	1.00986	0.000186925	9.28258e-05
297957	OG1RF_RS01560	OG1RF_10283	297040	298224	-	NA	hypothetical_protein	AEA92970.1	PF01594	0.000267569	0.000277988	0.000272963	0.000161718	0.00014767	0.00020989	0.00013168	0.373184	3.26e-11	1.67654	0.745491	0.00027284	0.000162739
299279	OG1RF_RS01575	OG1RF_10285	298948	299634	+	NA	hypothetical_protein	AEA92972.1	PF06149	0.000122853	0.000122675	0.00014348	7.86e-05	5.87e-05	8.65e-05	9.91e-05	0.373184	0.0503124			0.000129669	8.0725e-05
299415	OG1RF_RS01575	OG1RF_10285	298948	299634	+	NA	hypothetical_protein	AEA92972.1	PF06149	0.000153045	0.000211586	0.000188974	0.000159472	0.000157785	0.000179448	0.000165709	23431.9	26606.4			0.000184535	0.000165603
299713	OG1RF_RS01580	OG1RF_10286	299631	300575	+	NA	membrane_protein	AEA92973.1	PF06166	0.000149922	0.000115922	0.00011111	7.64e-05	7.69e-05	9.29e-05	6.81e-05	0.373184	0.070392			0.000125651	7.8575e-05
299717	OG1RF_RS01580	OG1RF_10286	299631	300575	+	NA	membrane_protein	AEA92973.1	PF06166	0.000174909	0.000159815	0.000149604	0.000119042	8.7e-05	0.000174642	7.99e-05	3.35866	3.88177			0.000161443	0.000115146
300266	OG1RF_RS01580	OG1RF_10286	299631	300575	+	NA	membrane_protein	AEA92973.1	PF06166	0.000178032	0.000189077	0.000196848	0.000125781	6.27e-05	9.93e-05	0.000125761	0.373184	3.37e-09	1.8183	0.862589	0.000187986	0.000103385
300388	OG1RF_RS01580	OG1RF_10286	299631	300575	+	NA	membrane_protein	AEA92973.1	PF06166	0.000167621	0.000130553	0.000171476	0.00017744	0.000186105	0.000157017	0.000146475	62501.2	112352			0.00015655	0.000166759
301022	OG1RF_RS01585	OG1RF_10287	300582	301232	+	pcp	pyroglutamyl-peptidase_I	AEA92974.1	PF01470	0.000238417	0.00027236	0.000279087	7.19e-05	6.88e-05	8.49e-05	5.03e-05	0.373184	1.18e-55	3.81715	1.9325	0.000263288	6.8975e-05
301036	OG1RF_RS01585	OG1RF_10287	300582	301232	+	pcp	pyroglutamyl-peptidase_I	AEA92974.1	PF01470	3.12e-06	2.25e-06	1.75e-06	0.00015498	0.000137556	0.000139393	0.000156832	0.373184	3.56e-87	0.0161243	-5.95462	2.37333e-06	0.00014719
301325	Intergenic_316_301233_301633	Intergenic_316_301233_301633	301233	301633	.	Intergenic_316_301233_301633	Intergenic_316_301233_301633	NA	NA	0.000128058	0.000176697	0.000174101	0.000249315	0.000167899	0.000139393	0.000211575	949.007	2420.37			0.000159619	0.000192045
301464	Intergenic_316_301233_301633	Intergenic_316_301233_301633	301233	301633	.	Intergenic_316_301233_301633	Intergenic_316_301233_301633	NA	NA	0	0	0	0	0	0	0	80430.1	NaN			0	0
301474	Intergenic_316_301233_301633	Intergenic_316_301233_301633	301233	301633	.	Intergenic_316_301233_301633	Intergenic_316_301233_301633	NA	NA	2.08e-06	7.88e-06	8.75e-06	2.25e-05	3.24e-05	2.72e-05	7.1e-05	0.373184	1.12e-11	0.162944	-2.61756	6.23667e-06	3.8275e-05
301485	Intergenic_316_301233_301633	Intergenic_316_301233_301633	301233	301633	.	Intergenic_316_301233_301633	Intergenic_316_301233_301633	NA	NA	0.000109318	9.9e-05	0.000104986	0.000226854	0.00019622	0.00015862	0.000179025	0.373184	1.01e-09	0.549137	-0.864763	0.000104435	0.00019018
302281	OG1RF_RS01590	OG1RF_10288	301634	303079	+	nhaC	Na+/H+_antiporter_NhaC	AEA92975.1	PF03553	0.000198855	0.000186826	0.000142605	0.000137011	0.000167899	0.00010094	0.000119843	17.1665	8.37108			0.000176095	0.000131423
302635	OG1RF_RS01590	OG1RF_10288	301634	303079	+	nhaC	Na+/H+_antiporter_NhaC	AEA92975.1	PF03553	0	1.13e-06	2.62e-06	0.000150487	0.000153739	0.0001442	0.000116884	0.373184	5.01e-84	0.0088447	-6.82097	1.25e-06	0.000141328
303613	OG1RF_RS01595	OG1RF_10289	303231	303665	+	NA	MarR_family_transcriptional_regulator	AEA92976.1	PF01047	0.00019469	0.000195829	0.000178476	0.000119042	0.000139579	0.000195471	9.47e-05	0.746368	1.51952			0.000189665	0.000137198
304113	OG1RF_RS01600	OG1RF_10290	303670	304305	+	NA	nitroreductase	AEA92977.1	PF00881	0.000186361	0.000190202	0.000216095	0.00016621	6.88e-05	0.000102542	0.000146475	0.373184	1.76e-06	1.63258	0.70715	0.000197553	0.000121007
304476	OG1RF_RS01605	OG1RF_10291	304348	305181	-	NA	HAD_phosphatase_superfamily_protein	AEA92978.1	PF08282	0.000152004	0.000133929	0.000130357	8.98e-05	0.000117327	9.13e-05	0.000128721	334	465.114			0.000138763	0.000106787
304479	OG1RF_RS01605	OG1RF_10291	304348	305181	-	NA	HAD_phosphatase_superfamily_protein	AEA92978.1	PF08282	0.000251952	0.0002476	0.000293085	9.43e-05	9.31e-05	0.000128177	0.000137598	0.373184	2.36e-27	2.3321	1.22163	0.000264212	0.000113294
304643	OG1RF_RS01605	OG1RF_10291	304348	305181	-	NA	HAD_phosphatase_superfamily_protein	AEA92978.1	PF08282	1.04e-06	4.5e-06	8.75e-07	0.00011455	0.000101144	0.000118564	8.43e-05	0.373184	2.14e-59	0.0204352	-5.6128	2.13833e-06	0.000104639
304835	OG1RF_RS01605	OG1RF_10291	304348	305181	-	NA	HAD_phosphatase_superfamily_protein	AEA92978.1	PF08282	5.83e-05	5.63e-05	2.54e-05	0.000244823	0.000151716	0.00015862	0.000140557	0.373184	8.23e-40	0.268309	-1.89803	4.66667e-05	0.000173929
305429	OG1RF_RS01610	OG1RF_10292	305365	307107	+	mtlA	PTS_family_mannitol_porter,_EIICB_component	AEA92979.1	PF02378,PF02302	0.000187402	0.000239722	0.000189849	0.0002291	0.000208357	0.000184255	0.00019678	183348	172266			0.000205658	0.000204623
305779	OG1RF_RS01610	OG1RF_10292	305365	307107	+	mtlA	PTS_family_mannitol_porter,_EIICB_component	AEA92979.1	PF02378,PF02302	0.000141593	0.000176697	0.0001846	0.000101074	8.7e-05	0.000123371	0.000170148	2.61229	12.9282			0.00016763	0.000120398
306480	OG1RF_RS01610	OG1RF_10292	305365	307107	+	mtlA	PTS_family_mannitol_porter,_EIICB_component	AEA92979.1	PF02378,PF02302	0.000209266	0.000292618	0.000240592	0.000139257	0.000117327	9.29e-05	0.000181984	0.373184	7.3e-14	1.8627	0.897399	0.000247492	0.000132867
308259	OG1RF_RS01615	OG1RF_10293	307098	309131	+	NA	mannitol_operon_transcriptional_antiterminator	AEA92980.1	PF08279,PF00874	0.000162415	0.00016094	0.000123358	8.31e-05	0.00010519	9.61e-05	8.58e-05	0.373184	0.00632114	1.60895	0.68612	0.000148904	9.25475e-05
308454	OG1RF_RS01615	OG1RF_10293	307098	309131	+	NA	mannitol_operon_transcriptional_antiterminator	AEA92980.1	PF08279,PF00874	0.000316501	0.000357895	0.000298334	0.00010332	0.000107213	8.65e-05	6.51e-05	0.373184	3.27e-65	3.58148	1.84056	0.000324243	9.05332e-05
308915	OG1RF_RS01615	OG1RF_10293	307098	309131	+	NA	mannitol_operon_transcriptional_antiterminator	AEA92980.1	PF08279,PF00874	1.04e-06	7.88e-06	1.75e-06	0.000238085	0.000159808	0.000232322	0.000171627	0.373184	8.65e-119	0.0177425	-5.81665	3.55667e-06	0.00020046
308957	OG1RF_RS01615	OG1RF_10293	307098	309131	+	NA	mannitol_operon_transcriptional_antiterminator	AEA92980.1	PF08279,PF00874	0.000244664	0.000252102	0.00025284	0.000215624	0.000230609	0.000198675	0.000204177	1284.5	742.609			0.000249869	0.000212271
309050	OG1RF_RS01615	OG1RF_10293	307098	309131	+	NA	mannitol_operon_transcriptional_antiterminator	AEA92980.1	PF08279,PF00874	0.000244664	0.000226217	0.00025284	0.000161718	0.000155762	0.000174642	0.000158311	0.373184	0.000112086	1.48357	0.569071	0.00024124	0.000162608
309542	OG1RF_RS01620	OG1RF_10294	309142	309576	+	mltF	PTS_family_fructose/mannitol_porter_component_IIA	AEA92981.1	PF00359	0.00020406	0.000183449	0.000173226	3.37e-05	4.45e-05	3.36e-05	4.44e-05	0.373184	3.88e-45	4.78647	2.25896	0.000186912	3.905e-05
310258	OG1RF_RS01630	OG1RF_10296	310067	311959	+	mtlA2	PTS_family_mannitol_porter,_EIICB_component	AEA92983.1	PF02378,PF02302	0.00013014	0.000146309	0.000150479	0.000188671	0.000127442	0.000166631	0.000108007	106147	164624			0.000142309	0.000147688
312088	OG1RF_RS01635	OG1RF_10297	311974	312411	+	mltF2	PTS_family_fructose/mannitol_porter_component_IIA	AEA92984.1	PF00359	0.000279021	0.000241973	0.000248466	0.000157226	0.000111259	0.000211493	0.000165709	0.373184	4.62e-07	1.58892	0.668049	0.000256487	0.000161422
312328	OG1RF_RS01635	OG1RF_10297	311974	312411	+	mltF2	PTS_family_fructose/mannitol_porter_component_IIA	AEA92984.1	PF00359	4.58e-05	6.3e-05	5.42e-05	0.000179686	0.00013351	0.000131382	0.000223411	0.373184	4.78e-32	0.325355	-1.61991	5.43333e-05	0.000166997
312506	OG1RF_RS01640	OG1RF_10298	312426	313580	+	mtlD	mannitol-1-phosphate_5-dehydrogenase	AEA92985.1	PF01232,PF08125	0.000153045	0.000171069	0.000153979	0.000184179	0.000173968	0.000152211	0.000180505	41368.2	48494.3			0.000159364	0.000172716
313274	OG1RF_RS01640	OG1RF_10298	312426	313580	+	mtlD	mannitol-1-phosphate_5-dehydrogenase	AEA92985.1	PF01232,PF08125	0.000158251	0.000130553	0.000161853	0.000258299	0.000214426	0.000145802	0.000223411	0.373184	0.486129			0.000150219	0.000210484
313849	OG1RF_RS01645	OG1RF_10299	313649	314764	-	NA	DadA_family_oxidoreductase	AEA92986.1	PF01266	0.000229047	0.000199206	0.00021697	0.000514352	0.000374233	0.000378123	0.000433507	0.373184	3.09e-35	0.505993	-0.98281	0.000215074	0.000425054
314836	Intergenic_328_314765_314842	Intergenic_328_314765_314842	314765	314842	.	Intergenic_328_314765_314842	Intergenic_328_314765_314842	NA	NA	0	0	0	2.25e-06	0	0	0	41683.2	165030			0	5.625e-07
315034	OG1RF_RS01650	OG1RF_10300	314843	315481	-	NA	hypothetical_protein	AEA92987.1	PF07993	0.000143675	0.000119298	0.000139106	0.000159472	0.000222517	0.000152211	0.000190861	2.98547	5.7531			0.000134026	0.000181265
315629	Intergenic_329_315482_315801	Intergenic_329_315482_315801	315482	315801	.	Intergenic_329_315482_315801	Intergenic_329_315482_315801	NA	NA	0.000199896	0.000169944	0.000183725	0.000130273	7.48e-05	0.000153813	0.000168668	0.373184	3.7447			0.000184522	0.000131888
315970	OG1RF_RS01655	OG1RF_10301	315802	316980	+	NA	efflux_transporter	AEA92988.1	NA	0.000150963	0.000128302	0.000118109	0.000240331	0.000214426	0.000216299	0.00022933	0.373184	2.37e-10	0.58845	-0.765009	0.000132458	0.000225096
317815	OG1RF_RS01665	OG1RF_10303	317697	318926	+	NA	ABC_superfamily_ATP_binding_cassette_transporter,_membrane_protein	AEA92990.1	PF02687	0.000116606	0.000108044	0.000111985	0.000238085	0.000291295	0.000195471	0.000186423	0.373184	1.54e-17	0.492549	-1.02166	0.000112212	0.000227819
318000	OG1RF_RS01665	OG1RF_10303	317697	318926	+	NA	ABC_superfamily_ATP_binding_cassette_transporter,_membrane_protein	AEA92990.1	PF02687	0.000121811	9e-05	0.000117234	0.0002291	0.00021038	0.000217902	0.000190861	0.373184	2.09e-14	0.517218	-0.951155	0.000109682	0.000212061
318255	OG1RF_RS01665	OG1RF_10303	317697	318926	+	NA	ABC_superfamily_ATP_binding_cassette_transporter,_membrane_protein	AEA92990.1	PF02687	0.000159292	0.000216087	0.00021697	0.00017744	0.000131487	0.000179448	0.000122802	39.5575	15.353			0.00019745	0.000152794
318618	OG1RF_RS01665	OG1RF_10303	317697	318926	+	NA	ABC_superfamily_ATP_binding_cassette_transporter,_membrane_protein	AEA92990.1	PF02687	0.000172826	0.000202582	0.000199473	0.000121288	9.1e-05	0.000168233	0.000137598	0.373184	0.0457857	1.47941	0.565017	0.000191627	0.00012953
318788	OG1RF_RS01665	OG1RF_10303	317697	318926	+	NA	ABC_superfamily_ATP_binding_cassette_transporter,_membrane_protein	AEA92990.1	PF02687	0.000169703	0.000209335	0.000167977	0.000233592	0.000175991	0.000205084	0.000184943	26176.6	29788.9			0.000182338	0.000199902
318974	Intergenic_332_318927_318996	Intergenic_332_318927_318996	318927	318996	.	Intergenic_332_318927_318996	Intergenic_332_318927_318996	NA	NA	0.000319625	0.000325257	0.000260714	0.000112304	0.000137556	9.61e-05	0.000119843	0.373184	7.36e-39	2.59221	1.37419	0.000301865	0.000116451
319342	OG1RF_RS01675	OG1RF_10305	319212	320333	+	NA	hypothetical_protein	AEA92992.1	NA	7.6e-05	9.79e-05	9.62e-05	0.000226854	0.000244769	0.000152211	0.000236727	0.373184	8.69e-26	0.418487	-1.25675	9.00333e-05	0.00021514
319688	OG1RF_RS01675	OG1RF_10305	319212	320333	+	NA	hypothetical_protein	AEA92992.1	NA	0.000191567	0.000178947	0.000167977	0.000119042	0.000137556	0.0001442	0.00013168	10.4492	12.6717			0.000179497	0.00013312
319886	OG1RF_RS01675	OG1RF_10305	319212	320333	+	NA	hypothetical_protein	AEA92992.1	NA	9.47e-05	8.78e-05	9.89e-05	8.98e-05	0.000131487	0.000149006	0.000170148	1.49274	0.313826			9.38e-05	0.00013511
319972	OG1RF_RS01675	OG1RF_10305	319212	320333	+	NA	hypothetical_protein	AEA92992.1	NA	0.000165539	0.000154187	0.000167977	0.000224608	0.000204311	0.000225913	0.000251523	0.373184	0.0181699	0.717457	-0.479036	0.000162568	0.000226589
320313	OG1RF_RS01675	OG1RF_10305	319212	320333	+	NA	hypothetical_protein	AEA92992.1	NA	0.000162415	0.000135055	0.000160978	0.000107812	8.7e-05	9.29e-05	0.000134639	0.373184	1.15748			0.000152816	0.000105588
320315	OG1RF_RS01675	OG1RF_10305	319212	320333	+	NA	hypothetical_protein	AEA92992.1	NA	0.000216554	0.00023522	0.000232718	0.000168456	9.51e-05	0.000140995	0.000158311	0.373184	2.93e-07	1.62146	0.69729	0.000228164	0.000140715
320806	OG1RF_RS01680	OG1RF_10306	320376	321080	-	NA	hypothetical_protein	AEA92993.1	NA	0.000189484	0.000207084	0.000206472	0.000141503	0.000157785	0.000132984	0.000136118	0.373184	0.0626858			0.000201013	0.000142097
320808	OG1RF_RS01680	OG1RF_10306	320376	321080	-	NA	hypothetical_protein	AEA92993.1	NA	3.12e-06	6.75e-06	0	0.000220116	0.000180037	0.000174642	0.000155352	0.373184	2.05e-106	0.0180238	-5.79396	3.29e-06	0.000182537
321027	OG1RF_RS01680	OG1RF_10306	320376	321080	-	NA	hypothetical_protein	AEA92993.1	NA	5.21e-06	7.88e-06	1.75e-06	9.21e-05	0.000141602	9.77e-05	6.36e-05	0.373184	2.75e-49	0.0500926	-4.31926	4.94667e-06	9.87505e-05
321472	OG1RF_RS01685	OG1RF_10307	321080	322597	-	lmrB	MFS_family_lincomycin_resistance_protein_LmrB	AEA92994.1	PF07690	0.000115565	0.000109169	0.000118109	0.000119042	9.91e-05	4.97e-05	9.47e-05	2397.71	636.341			0.000114281	9.06355e-05
321592	OG1RF_RS01685	OG1RF_10307	321080	322597	-	lmrB	MFS_family_lincomycin_resistance_protein_LmrB	AEA92994.1	PF07690	0.000197813	0.000120424	0.0001811	0.000107812	0.000117327	0.000113757	0.000113925	0.373184	0.0518142			0.000166446	0.000113205
322048	OG1RF_RS01685	OG1RF_10307	321080	322597	-	lmrB	MFS_family_lincomycin_resistance_protein_LmrB	AEA92994.1	PF07690	0.0001114	0.000129427	9.54e-05	0.000112304	0.000123396	0.000131382	0.000140557	20410.9	12574.8			0.000112076	0.00012691
322186	OG1RF_RS01685	OG1RF_10307	321080	322597	-	lmrB	MFS_family_lincomycin_resistance_protein_LmrB	AEA92994.1	PF07690	0	0	0	0	0	0	0	80656.3	NaN			0	0
323450	OG1RF_RS01695	OG1RF_10309	323296	324048	+	NA	IclR_family_transcriptional_regulator	AEA92996.1	PF09339,PF01614	0.000180114	0.000196955	0.000158353	9.43e-05	9.31e-05	0.00012978	0.0001302	0.373184	0.00232217	1.59573	0.674213	0.000178474	0.000111845
323635	OG1RF_RS01695	OG1RF_10309	323296	324048	+	NA	IclR_family_transcriptional_regulator	AEA92996.1	PF09339,PF01614	0.000172826	0.000167693	0.000171476	8.76e-05	9.91e-05	0.000108951	0.000110966	0.373184	3.07e-05	1.67888	0.747497	0.000170665	0.000101654
324138	Intergenic_338_324049_324208	Intergenic_338_324049_324208	324049	324208	.	Intergenic_338_324049_324208	Intergenic_338_324049_324208	NA	NA	0.00030609	0.000330884	0.000341203	2.7e-05	4.25e-05	2.88e-05	2.37e-05	0.373184	2.04e-119	10.6905	3.41825	0.000326059	3.05e-05
324601	OG1RF_RS01700	OG1RF_10310	324209	324856	+	eda-1	2-dehydro-3-deoxy-phosphogluconate_aldolase	AEA92997.1	PF01081	0.000333159	0.000311751	0.000316707	0.000179686	0.000107213	0.000160222	0.000149434	0.373184	1.47e-29	2.14927	1.10384	0.000320539	0.000149139
324682	OG1RF_RS01700	OG1RF_10310	324209	324856	+	eda-1	2-dehydro-3-deoxy-phosphogluconate_aldolase	AEA92997.1	PF01081	8.02e-05	6.3e-05	0.000100611	0.000123534	6.07e-05	8.97e-05	0.000142036	1087.08	1500.57			8.12703e-05	0.000103992
325170	OG1RF_RS01705	OG1RF_10311	324861	325868	+	NA	PfkB_family_carbohydrate_kinase	AEA92998.1	PF00294	0.000356064	0.000345515	0.000391946	8.76e-05	9.1e-05	9.77e-05	0.000106527	0.373184	3.35e-77	3.8086	1.92926	0.000364508	9.57067e-05
325222	OG1RF_RS01705	OG1RF_10311	324861	325868	+	NA	PfkB_family_carbohydrate_kinase	AEA92998.1	PF00294	0.000148881	0.000200331	0.000172351	0.000150487	0.000141602	0.000128177	0.000180505	8376.49	10973.3			0.000173854	0.000150193
325450	OG1RF_RS01705	OG1RF_10311	324861	325868	+	NA	PfkB_family_carbohydrate_kinase	AEA92998.1	PF00294	0.00019469	0.000205958	0.000188099	0.000226854	0.000244769	0.000241935	0.000186423	4283.41	6420.58			0.000196249	0.000224995
326379	OG1RF_RS01710	OG1RF_10312	325881	326720	+	kduI1	4-deoxy-L-threo-5-hexosulose-uronate_ketol-isomerase	AEA92999.1	PF04962	0.000122853	0.000114796	0.000128607	0.000249315	0.000362096	0.00029641	0.000272236	0.373184	2.84e-38	0.413829	-1.27289	0.000122085	0.000295014
327287	OG1RF_RS01715	OG1RF_10313	326742	327530	+	idnO	gluconate_5-dehydrogenase	AEA93000.1	PF00106	2.08e-06	0	1.75e-06	6.74e-06	2.02e-06	1.6e-06	1.33e-05	649.713	1077.73			1.27667e-06	5.915e-06
327484	OG1RF_RS01715	OG1RF_10313	326742	327530	+	idnO	gluconate_5-dehydrogenase	AEA93000.1	PF00106	0.000153045	0.000168818	0.000159228	0.000235838	0.000178014	0.000213095	0.000198259	24.257	27.605			0.000160364	0.000206301
327667	Intergenic_342_327531_327759	Intergenic_342_327531_327759	327531	327759	.	Intergenic_342_327531_327759	Intergenic_342_327531_327759	NA	NA	0.000196772	0.000180073	0.000172351	0.000186425	0.000145648	0.000182653	0.000189382	112263	127623			0.000183065	0.000176027
327940	OG1RF_RS01720	OG1RF_10314	327760	328866	+	rhiN	RhiN_protein	AEA93001.1	PF07470	0.000140552	0.000142933	0.000158353	8.76e-05	6.27e-05	6.57e-05	7.69e-05	0.373184	6.34e-10	2.01133	1.00815	0.000147279	7.3225e-05
327947	OG1RF_RS01720	OG1RF_10314	327760	328866	+	rhiN	RhiN_protein	AEA93001.1	PF07470	0.000121811	0.000149686	0.000138231	0.000163964	0.000137556	0.000112155	0.000125761	173168	132582			0.000136576	0.000134859
327949	OG1RF_RS01720	OG1RF_10314	327760	328866	+	rhiN	RhiN_protein	AEA93001.1	PF07470	0.000179073	0.000155313	0.000146105	0.000249315	0.000167899	0.000237128	0.000193821	2.2391	2.96239			0.000160164	0.000212041
327951	OG1RF_RS01720	OG1RF_10314	327760	328866	+	rhiN	RhiN_protein	AEA93001.1	PF07470	0.000174909	0.000175571	0.000162728	0.000119042	0.00013351	8.33e-05	7.69e-05	0.373184	2.95e-06	1.65784	0.729306	0.000171069	0.000103188
328082	OG1RF_RS01720	OG1RF_10314	327760	328866	+	rhiN	RhiN_protein	AEA93001.1	PF07470	0.00015721	0.000174446	0.000172351	8.31e-05	7.08e-05	0.000118564	0.000102089	0.373184	7.89e-07	1.79416	0.843311	0.000168002	9.36383e-05
328108	OG1RF_RS01720	OG1RF_10314	327760	328866	+	rhiN	RhiN_protein	AEA93001.1	PF07470	8.43e-05	9.9e-05	8.84e-05	0.000184179	0.00030141	0.000197073	0.000284073	0.373184	1.54e-38	0.374732	-1.41607	9.05667e-05	0.000241684
328112	OG1RF_RS01720	OG1RF_10314	327760	328866	+	rhiN	RhiN_protein	AEA93001.1	PF07470	0.000197813	0.000176697	0.000161853	0.000110058	6.88e-05	0.000166631	0.000119843	0.373184	0.0233659	1.53686	0.619987	0.000178788	0.000116333
328502	OG1RF_RS01720	OG1RF_10314	327760	328866	+	rhiN	RhiN_protein	AEA93001.1	PF07470	0.000161374	0.000162066	0.000196848	0.000170702	0.000157785	0.000149006	0.000150914	33281.7	18207.6			0.000173429	0.000157102
328571	OG1RF_RS01720	OG1RF_10314	327760	328866	+	rhiN	RhiN_protein	AEA93001.1	PF07470	0.00014784	0.000156438	0.000178476	0.000188671	0.000153739	0.000177846	0.000116884	175528	116960			0.000160918	0.000159285
328919	OG1RF_RS01725	OG1RF_10315	328887	329894	+	NA	TRAP-T_family_tripartite_ATP-independent_periplasmic_transporter,_binding_protein	AEA93002.1	PF03480	3.75e-05	4.5e-05	5.07e-05	0.000265038	0.00021038	0.000222708	0.000213055	0.373184	7.25e-71	0.194912	-2.35911	4.44e-05	0.000227795
329361	OG1RF_RS01725	OG1RF_10315	328887	329894	+	NA	TRAP-T_family_tripartite_ATP-independent_periplasmic_transporter,_binding_protein	AEA93002.1	PF03480	0.000127017	0.000102416	8.92e-05	0.000404295	0.000337821	0.000406963	0.000276675	0.373184	8.33e-77	0.297978	-1.74672	0.000106211	0.000356438
329381	OG1RF_RS01725	OG1RF_10315	328887	329894	+	NA	TRAP-T_family_tripartite_ATP-independent_periplasmic_transporter,_binding_protein	AEA93002.1	PF03480	0.000119729	0.000129427	0.000154854	0.000159472	0.000173968	0.000131382	0.000153873	9973.34	21204.9			0.00013467	0.000154674
329477	OG1RF_RS01725	OG1RF_10315	328887	329894	+	NA	TRAP-T_family_tripartite_ATP-independent_periplasmic_transporter,_binding_protein	AEA93002.1	PF03480	9.16e-05	0.000109169	0.000124233	0.000199901	0.000254883	0.000139393	0.000189382	0.373184	1.77e-09	0.553036	-0.854556	0.000108334	0.00019589
329496	OG1RF_RS01725	OG1RF_10315	328887	329894	+	NA	TRAP-T_family_tripartite_ATP-independent_periplasmic_transporter,_binding_protein	AEA93002.1	PF03480	9.06e-05	8.44e-05	8.84e-05	0.00011455	9.1e-05	8.65e-05	0.000128721	7069.6	7906.25			8.78e-05	0.000105193
329498	OG1RF_RS01725	OG1RF_10315	328887	329894	+	NA	TRAP-T_family_tripartite_ATP-independent_periplasmic_transporter,_binding_protein	AEA93002.1	PF03480	8.54e-05	6.53e-05	8.14e-05	2.47e-05	1.62e-05	6.57e-05	4.44e-05	0.373184	0.014515	2.04945	1.03524	7.73667e-05	3.775e-05
329766	OG1RF_RS01725	OG1RF_10315	328887	329894	+	NA	TRAP-T_family_tripartite_ATP-independent_periplasmic_transporter,_binding_protein	AEA93002.1	PF03480	0.000156168	0.000144058	0.000125983	0.000161718	0.000161831	0.000116962	0.000189382	26294.5	24674.7			0.00014207	0.000157473
329904	Intergenic_344_329895_329908	Intergenic_344_329895_329908	329895	329908	.	Intergenic_344_329895_329908	Intergenic_344_329895_329908	NA	NA	3.64e-05	3.04e-05	3.59e-05	9.88e-05	8.5e-05	0.000121769	0.000150914	0.373184	5.77e-24	0.299975	-1.73709	3.42333e-05	0.000114121
330092	OG1RF_RS01730	OG1RF_10316	329909	330385	+	NA	TRAP-T_family_tripartite_ATP-independent_periplasmic_transporter,_membrane_protein	AEA93003.1	PF04290	0.000174909	0.000226217	0.000195098	0.000107812	0.000143625	0.000128177	0.000150914	0.373184	0.00870203	1.49844	0.583463	0.000198741	0.000132632
330214	OG1RF_RS01730	OG1RF_10316	329909	330385	+	NA	TRAP-T_family_tripartite_ATP-independent_periplasmic_transporter,_membrane_protein	AEA93003.1	PF04290	0.00015721	0.000162066	0.000164477	0.000101074	0.000103167	0.000105746	0.000106527	0.373184	0.00850939	1.54858	0.630943	0.000161251	0.000104128
330243	OG1RF_RS01730	OG1RF_10316	329909	330385	+	NA	TRAP-T_family_tripartite_ATP-independent_periplasmic_transporter,_membrane_protein	AEA93003.1	PF04290	0.00012077	0.000157564	0.000188974	0.000213378	0.000208357	0.000262764	0.000236727	0.373184	0.000141541	0.676357	-0.564144	0.000155769	0.000230307
330337	OG1RF_RS01730	OG1RF_10316	329909	330385	+	NA	TRAP-T_family_tripartite_ATP-independent_periplasmic_transporter,_membrane_protein	AEA93003.1	PF04290	3.12e-06	4.5e-06	3.5e-06	0.000157226	0.00011935	0.000137791	0.000155352	0.373184	1.44e-81	0.0260245	-5.26398	3.70667e-06	0.00014243
330394	Intergenic_345_330386_330420	Intergenic_345_330386_330420	330386	330420	.	Intergenic_345_330386_330420	Intergenic_345_330386_330420	NA	NA	9.99e-05	0.00013618	0.000152229	8.09e-05	9.31e-05	0.000171437	0.000139077	83103.2	129754			0.000129436	0.000121129
330441	OG1RF_RS01735	OG1RF_10317	330421	331716	+	dctM	TRAP-T_family_tripartite_ATP-independent_periplasmic_transporter,_membrane_protein	AEA93004.1	PF06808	3.12e-06	5.63e-06	1.75e-06	0.00021787	0.000208357	0.000192266	0.000205657	0.373184	1.46e-122	0.0169872	-5.87941	3.5e-06	0.000206038
330910	OG1RF_RS01735	OG1RF_10317	330421	331716	+	dctM	TRAP-T_family_tripartite_ATP-independent_periplasmic_transporter,_membrane_protein	AEA93004.1	PF06808	0.000123894	0.000165442	0.000131232	0.000141503	0.000101144	0.000161824	0.000142036	147648	183355			0.000140189	0.000136627
331006	OG1RF_RS01735	OG1RF_10317	330421	331716	+	dctM	TRAP-T_family_tripartite_ATP-independent_periplasmic_transporter,_membrane_protein	AEA93004.1	PF06808	0.000293597	0.000291493	0.000279962	0.000453708	0.000394462	0.000442212	0.000458659	0.373184	1.85e-14	0.659449	-0.600668	0.000288351	0.00043726
331035	OG1RF_RS01735	OG1RF_10317	330421	331716	+	dctM	TRAP-T_family_tripartite_ATP-independent_periplasmic_transporter,_membrane_protein	AEA93004.1	PF06808	0.000272774	0.000324131	0.000274712	0.000233592	0.00022454	0.000232322	0.000179025	0.373184	0.0380191	1.33661	0.418581	0.000290539	0.00021737
331548	OG1RF_RS01735	OG1RF_10317	330421	331716	+	dctM	TRAP-T_family_tripartite_ATP-independent_periplasmic_transporter,_membrane_protein	AEA93004.1	PF06808	0.000113482	0.000105793	0.000121608	2.25e-05	3.24e-05	2.88e-05	2.96e-05	0.373184	1.07e-22	4.01157	2.00417	0.000113628	2.8325e-05
331672	OG1RF_RS01735	OG1RF_10317	330421	331716	+	dctM	TRAP-T_family_tripartite_ATP-independent_periplasmic_transporter,_membrane_protein	AEA93004.1	PF06808	9.06e-05	0.000127176	9.8e-05	0.000224608	0.000244769	0.000187459	0.000337336	0.373184	5.28e-33	0.423503	-1.23956	0.000105259	0.000248543
331676	OG1RF_RS01735	OG1RF_10317	330421	331716	+	dctM	TRAP-T_family_tripartite_ATP-independent_periplasmic_transporter,_membrane_protein	AEA93004.1	PF06808	0.000376887	0.00033426	0.00028871	7.64e-05	9.31e-05	8.65e-05	8.73e-05	0.373184	4.11e-70	3.88332	1.95729	0.000333286	8.5825e-05
331755	Intergenic_346_331717_331863	Intergenic_346_331717_331863	331717	331863	.	Intergenic_346_331717_331863	Intergenic_346_331717_331863	NA	NA	0.000156168	0.00017332	0.000193348	0.000119042	0.00019622	0.000134586	0.000142036	4687.94	2630.6			0.000174279	0.000147971
331798	Intergenic_346_331717_331863	Intergenic_346_331717_331863	331717	331863	.	Intergenic_346_331717_331863	Intergenic_346_331717_331863	NA	NA	0.000218636	0.0003095	0.000305333	0.000184179	0.00014767	0.000107349	0.000177546	0.373184	4.51e-16	1.80187	0.849494	0.000277823	0.000154186
332642	OG1RF_RS01740	OG1RF_10318	331864	332736	-	NA	AraC_family_transcriptional_regulator	AEA93005.1	PF02311,PF00165	6.35e-05	5.51e-05	4.99e-05	0.000181933	0.000184082	8.01e-05	0.0001302	0.373184	3.62e-17	0.389833	-1.35907	5.61667e-05	0.000144079
332873	OG1RF_RS01745	OG1RF_10319	332856	334367	+	rhaB	rhamnulokinase	AEA93006.1	PF00370,PF02782	0.000143675	0.000154187	0.00014873	8.54e-05	6.47e-05	9.61e-05	0.000100609	0.373184	0.000176664	1.71696	0.779854	0.000148864	8.67023e-05
333061	OG1RF_RS01745	OG1RF_10319	332856	334367	+	rhaB	rhamnulokinase	AEA93006.1	PF00370,PF02782	0	0	0	0	0	0	0	80415.2	NaN			0	0
333103	OG1RF_RS01745	OG1RF_10319	332856	334367	+	rhaB	rhamnulokinase	AEA93006.1	PF00370,PF02782	0.000143675	0.000121549	0.000125983	0.000159472	0.00010519	0.000116962	0.000128721	156885	134342			0.000130402	0.000127586
333381	OG1RF_RS01745	OG1RF_10319	332856	334367	+	rhaB	rhamnulokinase	AEA93006.1	PF00370,PF02782	0.000113482	0.00017332	0.000132982	0.000170702	5.87e-05	0.000152211	0.000112445	24284.2	25690.7			0.000139928	0.000123515
333660	OG1RF_RS01745	OG1RF_10319	332856	334367	+	rhaB	rhamnulokinase	AEA93006.1	PF00370,PF02782	0.000159292	0.000153062	0.000196848	0.000112304	0.000123396	0.000132984	0.000161271	168.306	200.593			0.000169734	0.000132489
333846	OG1RF_RS01745	OG1RF_10319	332856	334367	+	rhaB	rhamnulokinase	AEA93006.1	PF00370,PF02782	0.000229047	0.000225091	0.000228344	0.000161718	0.000117327	0.000230719	0.000190861	7.0905	37.6414			0.000227494	0.000175156
334247	OG1RF_RS01745	OG1RF_10319	332856	334367	+	rhaB	rhamnulokinase	AEA93006.1	PF00370,PF02782	0.000422696	0.000398411	0.000371824	0.000121288	0.000169922	0.000193868	0.000153873	0.373184	4.85e-48	2.48935	1.31577	0.000397644	0.000159738
334262	OG1RF_RS01745	OG1RF_10319	332856	334367	+	rhaB	rhamnulokinase	AEA93006.1	PF00370,PF02782	0.000182197	0.000207084	0.000201222	0.000132519	0.000139579	0.000184255	0.000245605	16755.6	47891.5			0.000196834	0.00017549
335211	OG1RF_RS01750	OG1RF_10320	334364	335650	+	rhaA	L-rhamnose_isomerase	AEA93007.1	PF06134	0.000164497	0.000172195	0.000167977	7.86e-05	0.000139579	0.000128177	0.000112445	0.373184	0.243828			0.000168223	0.0001147
335292	OG1RF_RS01750	OG1RF_10320	334364	335650	+	rhaA	L-rhamnose_isomerase	AEA93007.1	PF06134	0.00017595	0.000144058	0.000170602	0.000157226	0.00019622	0.000137791	0.000140557	125764	81956.3			0.000163537	0.000157949
335912	OG1RF_RS01755	OG1RF_10321	335678	336526	+	rhaD	rhamnulose-1-phosphate_aldolase	AEA93008.1	PF00596	8.64e-05	0.000104667	0.000121608	0.000137011	0.000139579	0.000136188	0.000173107	1.86592	2.74691			0.000104225	0.000146471
335985	OG1RF_RS01755	OG1RF_10321	335678	336526	+	rhaD	rhamnulose-1-phosphate_aldolase	AEA93008.1	PF00596	0.000182197	0.000144058	0.000141731	0.000186425	0.00011935	0.000137791	0.000177546	184867	186592			0.000155995	0.000155278
335991	OG1RF_RS01755	OG1RF_10321	335678	336526	+	rhaD	rhamnulose-1-phosphate_aldolase	AEA93008.1	PF00596	0.000206142	0.000226217	0.000202972	0.000179686	0.000123396	0.000140995	0.000159791	0.373184	0.109871			0.000211777	0.000150967
336100	OG1RF_RS01755	OG1RF_10321	335678	336526	+	rhaD	rhamnulose-1-phosphate_aldolase	AEA93008.1	PF00596	0.000122853	0.000112546	0.000125983	0.00043574	0.000408622	0.000403759	0.000500087	0.373184	1.06e-106	0.275621	-1.85924	0.000120461	0.000437052
336201	OG1RF_RS01755	OG1RF_10321	335678	336526	+	rhaD	rhamnulose-1-phosphate_aldolase	AEA93008.1	PF00596	0.000266528	0.000302748	0.000242342	0.000300975	0.000271066	0.00025315	0.000263359	163051	173670			0.000270539	0.000272137
336395	OG1RF_RS01755	OG1RF_10321	335678	336526	+	rhaD	rhamnulose-1-phosphate_aldolase	AEA93008.1	PF00596	0.000223842	0.00027236	0.000250216	8.31e-05	5.66e-05	9.13e-05	9.03e-05	0.373184	3.94e-40	3.09749	1.6311	0.000248806	8.0325e-05
336551	OG1RF_RS01760	OG1RF_10322	336523	336834	+	rhaU	L-rhamnose_1-epimerase	AEA93009.1	PF05336	4.89e-05	4.5e-05	8.66e-05	9.43e-05	8.29e-05	0.000108951	5.77e-05	99.2669	547.218			6.01667e-05	8.59627e-05
336695	OG1RF_RS01760	OG1RF_10322	336523	336834	+	rhaU	L-rhamnose_1-epimerase	AEA93009.1	PF05336	0.000146798	0.000141807	0.000154854	8.31e-05	0.000143625	0.000118564	0.000127241	933.333	1114.29			0.00014782	0.000118132
336722	OG1RF_RS01760	OG1RF_10322	336523	336834	+	rhaU	L-rhamnose_1-epimerase	AEA93009.1	PF05336	0.000288391	0.000280238	0.000245841	0.00011455	8.29e-05	5.93e-05	6.51e-05	0.373184	1.51e-51	3.37412	1.75451	0.00027149	8.04625e-05
337016	Intergenic_351_336835_337040	Intergenic_351_336835_337040	336835	337040	.	Intergenic_351_336835_337040	Intergenic_351_336835_337040	NA	NA	8.75e-05	9.45e-05	9.62e-05	0.000128027	0.000101144	0.000152211	0.000150914	3.35866	0.983439			9.27333e-05	0.000133074
337078	OG1RF_RS01765	OG1RF_10323	337041	337964	+	NA	AraC_family_transcriptional_regulator	AEA93010.1	PF02311,PF00165	0.0002228	0.000267858	0.000211721	7.86e-05	8.9e-05	4.97e-05	4.73e-05	0.373184	5.9e-46	3.53932	1.82347	0.000234126	6.615e-05
337082	OG1RF_RS01765	OG1RF_10323	337041	337964	+	NA	AraC_family_transcriptional_regulator	AEA93010.1	PF02311,PF00165	0.000112441	8.78e-05	0.00010761	0.000159472	0.000228586	0.000190664	0.000193821	0.373184	2.12e-12	0.531321	-0.912345	0.000102617	0.000193136
337181	OG1RF_RS01765	OG1RF_10323	337041	337964	+	NA	AraC_family_transcriptional_regulator	AEA93010.1	PF02311,PF00165	0.000125976	0.000105793	0.000125983	0.000267284	0.000216448	0.00020989	0.000218973	0.373184	3.9e-15	0.522688	-0.935977	0.000119251	0.000228149
337940	OG1RF_RS01765	OG1RF_10323	337041	337964	+	NA	AraC_family_transcriptional_regulator	AEA93010.1	PF02311,PF00165	0.000139511	9.79e-05	9.45e-05	7.86e-05	7.08e-05	7.69e-05	8.58e-05	54.858	66.8581			0.000110637	7.8025e-05
338009	OG1RF_RS01770	OG1RF_10324	337957	338802	+	NA	family_2_AP_endonuclease	AEA93011.1	PF01261	0	0	0	0	0	0	0	80627.1	NaN			0	0
338187	OG1RF_RS01770	OG1RF_10324	337957	338802	+	NA	family_2_AP_endonuclease	AEA93011.1	PF01261	0.000162415	0.000157564	0.000135606	0.000130273	4.05e-05	9.29e-05	9.03e-05	0.373184	4.18e-05	1.71608	0.779118	0.000151862	8.84933e-05
338320	OG1RF_RS01770	OG1RF_10324	337957	338802	+	NA	family_2_AP_endonuclease	AEA93011.1	PF01261	0.000159292	0.000138431	0.000156604	0.000350389	0.000378279	0.000306024	0.000350652	0.373184	2.23e-40	0.43727	-1.1934	0.000151442	0.000346336
338353	OG1RF_RS01770	OG1RF_10324	337957	338802	+	NA	family_2_AP_endonuclease	AEA93011.1	PF01261	3.12e-06	2.25e-06	3.5e-06	0.000240331	0.000149693	0.000189062	0.000176066	0.373184	2.38e-111	0.0156613	-5.99665	2.95667e-06	0.000188788
338543	OG1RF_RS01770	OG1RF_10324	337957	338802	+	NA	family_2_AP_endonuclease	AEA93011.1	PF01261	0.00028735	0.000214962	0.000219595	0.000143749	0.000143625	0.000155415	0.000190861	0.373184	0.000121063	1.51904	0.603164	0.000240636	0.000158413
338645	OG1RF_RS01770	OG1RF_10324	337957	338802	+	NA	family_2_AP_endonuclease	AEA93011.1	PF01261	0.000128058	0.000221715	0.000175851	0.000170702	0.00010519	0.000134586	9.77e-05	4.47821	1.03306			0.000175208	0.000127045
338878	Intergenic_353_338803_338885	Intergenic_353_338803_338885	338803	338885	.	Intergenic_353_338803_338885	Intergenic_353_338803_338885	NA	NA	0.000112441	0.000132804	0.000170602	0.000247069	0.000190151	0.000132984	0.000257441	0.373184	0.00310248	0.669928	-0.577922	0.000138616	0.000206911
338958	OG1RF_RS01775	OG1RF_10325	338886	339086	-	NA	immunity_protein_PlnM	AEA93012.1	NA	0.000174909	0.000207084	0.000195098	0.000170702	0.000165876	0.000181051	0.000184943	35299.1	39872.8			0.000192364	0.000175643
340411	OG1RF_RS01780	OG1RF_10326	339193	340674	-	dtpT	POT_family_proton_(H+)-dependent_oligopeptide_transporter	AEA93013.1	PF00854	0.00016658	0.000164317	0.000171476	0.000204393	0.000222517	0.000132984	0.000139077	92450.7	178633			0.000167458	0.000174743
340678	Intergenic_355_340675_340992	Intergenic_355_340675_340992	340675	340992	.	Intergenic_355_340675_340992	Intergenic_355_340675_340992	NA	NA	0.000328995	0.000290368	0.000269463	5.62e-05	6.07e-05	6.41e-05	7.1e-05	0.373184	2.73e-72	4.70278	2.23351	0.000296275	6.3e-05
341044	NA	OG1RF_10327	340993	341127	+	NA	hypothetical_protein	AEA93014.1	NA	7.29e-05	7.99e-05	8.14e-05	4.94e-05	0.00010519	5.13e-05	7.55e-05	69401	58310.9			7.80667e-05	7.03475e-05
341784	OG1RF_RS01790	OG1RF_10328	341492	342091	+	NA	peptidoglycan_binding_protein	AEA93015.1	PF01476	3.96e-05	3.04e-05	2.89e-05	0.000101074	0.000103167	8.17e-05	0.000122802	0.373184	5.11e-18	0.322615	-1.63211	3.29667e-05	0.000102186
341942	OG1RF_RS01790	OG1RF_10328	341492	342091	+	NA	peptidoglycan_binding_protein	AEA93015.1	PF01476	7.18e-05	7.09e-05	7.09e-05	0.00016621	8.7e-05	0.000120166	8.73e-05	0.373184	0.211762			7.12e-05	0.000115169
342329	NA	OG1RF_10329	342161	342451	-	NA	thioesterase	AEA93016.1	PF03061	0.000143675	0.000115922	0.000140856	0.000134765	0.000165876	0.000108951	7.1e-05	40627.8	10938.8			0.000133484	0.000120148
342469	Intergenic_358_342452_342651	Intergenic_358_342452_342651	342452	342651	.	Intergenic_358_342452_342651	Intergenic_358_342452_342651	NA	NA	4.58e-05	5.63e-05	3.67e-05	0.000128027	0.000137556	0.000142597	0.000115405	0.373184	7.02e-21	0.353461	-1.50038	4.62667e-05	0.000130896
342535	Intergenic_358_342452_342651	Intergenic_358_342452_342651	342452	342651	.	Intergenic_358_342452_342651	Intergenic_358_342452_342651	NA	NA	0.000279021	0.000276862	0.00025809	5.62e-05	6.68e-05	7.21e-05	7.84e-05	0.373184	2.63e-57	3.96818	1.98848	0.000271324	6.8375e-05
343437	OG1RF_RS01800	OG1RF_10330	342652	343521	+	menB	naphthoate_synthase	AEA93017.1	PF00378	0.000139511	0.000135055	0.000144355	0.000130273	0.000131487	0.000149006	0.000118364	98795.6	87501.7			0.00013964	0.000132283
343473	OG1RF_RS01800	OG1RF_10330	342652	343521	+	menB	naphthoate_synthase	AEA93017.1	PF00378	0.000193649	0.000203707	0.000221345	4.49e-05	0.000111259	9.13e-05	0.000146475	0.373184	6.61e-15	2.09409	1.06633	0.000206234	9.84835e-05
343536	OG1RF_RS01805	OG1RF_10331	343526	344983	+	menE	acyl-CoA_synthetase	AEA93018.1	PF00501	0.000243623	0.000182324	0.000206472	0.000101074	0.000101144	0.000110553	0.000106527	0.373184	3.58e-15	2.01104	1.00794	0.000210806	0.000104825
343749	OG1RF_RS01805	OG1RF_10331	343526	344983	+	menE	acyl-CoA_synthetase	AEA93018.1	PF00501	0.00010203	0.00013618	0.00014523	0.000123534	0.000171945	0.00015862	0.000142036	6774.41	8913.52			0.000127813	0.000149034
343961	OG1RF_RS01805	OG1RF_10331	343526	344983	+	menE	acyl-CoA_synthetase	AEA93018.1	PF00501	0.000184279	0.000162066	0.000162728	0.000116796	9.71e-05	0.000157017	0.000179025	801.972	3076.01			0.000169691	0.000137484
344247	OG1RF_RS01805	OG1RF_10331	343526	344983	+	menE	acyl-CoA_synthetase	AEA93018.1	PF00501	0.000137428	0.000129427	0.000157478	0.000141503	0.000198243	0.0001442	0.000201218	1083.35	1314.46			0.000141444	0.000171291
344801	OG1RF_RS01805	OG1RF_10331	343526	344983	+	menE	acyl-CoA_synthetase	AEA93018.1	PF00501	0.000179073	0.000192453	0.000150479	0.000105566	0.000113281	6.73e-05	7.4e-05	0.373184	3.63e-11	1.93256	0.950515	0.000174002	9.00368e-05
345390	OG1RF_RS01810	OG1RF_10332	344980	346347	+	menF	putative_isochorismate_synthase	AEA93019.1	PF00425	9.27e-05	8.44e-05	0.000106735	0.000143749	0.000153739	0.000213095	0.000187902	0.373184	5.9e-11	0.541811	-0.884139	9.46117e-05	0.000174621
345479	OG1RF_RS01810	OG1RF_10332	344980	346347	+	menF	putative_isochorismate_synthase	AEA93019.1	PF00425	0.000105153	9.68e-05	0.000118984	0.000137011	0.000159808	0.000136188	0.000139077	42.543	92.3771			0.000106979	0.000143021
345986	OG1RF_RS01810	OG1RF_10332	344980	346347	+	menF	putative_isochorismate_synthase	AEA93019.1	PF00425	0.000131182	0.000156438	0.000132982	0.000274022	0.000281181	0.000262764	0.000276675	0.373184	8.47e-22	0.512316	-0.964894	0.000140201	0.00027366
347560	OG1RF_RS01815	OG1RF_10333	346347	348080	+	menD	2-succinyl-5-enolpyruvyl-6-hydroxy-3-_cyclohexene-1-carboxylate_synthase	AEA93020.1	PF02776,PF02775	0.000230088	0.000171069	0.000245841	0.000134765	0.000169922	0.000124973	0.0001302	0.373184	5.42e-06	1.54086	0.623733	0.000215666	0.000139965
349226	OG1RF_RS01825	OG1RF_10335	348893	349996	+	menC	o-succinylbenzoate_synthase	AEA93022.1	PF02746,PF01188	0.00014784	8.22e-05	9.71e-05	0.000325682	0.000248815	0.000290001	0.00026188	0.373184	5.59e-41	0.387247	-1.36867	0.000109047	0.000281594
350194	OG1RF_RS01830	OG1RF_10336	350053	350751	-	NA	putative_glucosamine-6-phosphate_deaminase	AEA93023.1	PF01182	0.000174909	0.000175571	0.000191599	0.00010332	0.00013351	0.000134586	7.55e-05	0.373184	1.3e-05	1.61724	0.693537	0.000180693	0.000111729
350386	OG1RF_RS01830	OG1RF_10336	350053	350751	-	NA	putative_glucosamine-6-phosphate_deaminase	AEA93023.1	PF01182	0.000131182	0.000120424	0.000130357	0.000256053	0.000242746	0.000246741	0.000241166	0.373184	2.9e-18	0.516146	-0.95415	0.000127321	0.000246676
350780	Intergenic_365_350752_351002	Intergenic_365_350752_351002	350752	351002	.	Intergenic_365_350752_351002	Intergenic_365_350752_351002	NA	NA	9.37e-05	9.57e-05	0.000110235	0.000318943	0.000186105	0.000237128	0.000217493	0.373184	1.07e-28	0.416303	-1.26429	9.98783e-05	0.000239917
351564	OG1RF_RS01835	OG1RF_10337	351003	352529	-	NA	AMP-binding_family_protein	AEA93024.1	PF00501	3.12e-06	1.13e-06	8.75e-07	0.00010332	0.000137556	0.000142597	0.000186423	0.373184	2.87e-88	0.0119905	-6.38197	1.70833e-06	0.000142474
352285	OG1RF_RS01835	OG1RF_10337	351003	352529	-	NA	AMP-binding_family_protein	AEA93024.1	PF00501	0.000211348	0.000199206	0.000191599	9.66e-05	7.48e-05	0.000107349	9.32e-05	0.373184	9.04e-17	2.15855	1.11006	0.000200718	9.29872e-05
352341	OG1RF_RS01835	OG1RF_10337	351003	352529	-	NA	AMP-binding_family_protein	AEA93024.1	PF00501	0.000162415	0.000130553	0.000153979	0.000260545	0.000264998	0.00029641	0.000192341	0.373184	4.03e-11	0.587531	-0.767263	0.000148982	0.000253574
352490	OG1RF_RS01835	OG1RF_10337	351003	352529	-	NA	AMP-binding_family_protein	AEA93024.1	PF00501	0.000196772	0.000220589	0.000188974	0.00021787	0.000163854	0.000219504	0.000255961	58587.3	35771.6			0.000202112	0.000214297
352591	Intergenic_366_352530_352749	Intergenic_366_352530_352749	352530	352749	.	Intergenic_366_352530_352749	Intergenic_366_352530_352749	NA	NA	0.000173868	0.000216087	0.000204722	0.00015498	0.000169922	0.00012978	0.000167189	76.8759	55.1315			0.000198226	0.000155468
352699	Intergenic_366_352530_352749	Intergenic_366_352530_352749	352530	352749	.	Intergenic_366_352530_352749	Intergenic_366_352530_352749	NA	NA	0.000221759	0.0002476	0.000192474	0.000130273	0.00013351	0.000128177	0.000193821	0.373184	0.00349789	1.50644	0.591143	0.000220611	0.000146445
352866	OG1RF_RS01840	OG1RF_10338	352750	353151	+	ohr	organic_hydroperoxide_resistance_protein	AEA93025.1	PF02566	0.000195731	0.000175571	0.000175851	1.57e-05	3.24e-05	5.77e-05	7.4e-05	0.373184	4.23e-36	4.05749	2.02059	0.000182384	4.495e-05
353037	OG1RF_RS01840	OG1RF_10338	352750	353151	+	ohr	organic_hydroperoxide_resistance_protein	AEA93025.1	PF02566	0	0	0	0	0	0	0	80667.1	NaN			0	0
353126	OG1RF_RS01840	OG1RF_10338	352750	353151	+	ohr	organic_hydroperoxide_resistance_protein	AEA93025.1	PF02566	0.000156168	0.000195829	0.000190724	6.51e-05	8.29e-05	9.77e-05	5.47e-05	0.373184	1.73e-19	2.40888	1.26836	0.000180907	7.51e-05
353254	OG1RF_RS01845	OG1RF_10339	353195	353974	-	NA	hypothetical_protein	AEA93026.1	PF01925	0.000214471	0.000174446	0.000238842	0.000150487	0.000151716	0.000128177	0.000127241	0.373184	8.16e-05	1.50104	0.585963	0.000209253	0.000139405
353793	OG1RF_RS01845	OG1RF_10339	353195	353974	-	NA	hypothetical_protein	AEA93026.1	PF01925	0.000193649	0.000200331	0.00017935	0.000121288	0.000137556	0.000185857	0.00016423	199.653	694.806			0.00019111	0.000152233
354006	Intergenic_368_353975_354134	Intergenic_368_353975_354134	353975	354134	.	Intergenic_368_353975_354134	Intergenic_368_353975_354134	NA	NA	0.000207184	0.000248726	0.000196848	1.57e-05	2.83e-05	2.56e-05	3.26e-05	0.373184	1.56e-70	8.51609	3.09019	0.000217586	2.555e-05
354610	OG1RF_RS01850	OG1RF_10340	354135	354938	+	NA	PTS_family_mannose/fructose/sorbose_porter_component_IIC	AEA93027.1	PF03609	0.000135346	0.00013618	0.000154854	0.000139257	0.000113281	0.000157017	0.0001953	66939.9	49777.8			0.000142127	0.000151214
354978	OG1RF_RS01855	OG1RF_10341	354931	355749	+	NA	PTS_family_mannose/fructose/sorbose_porter_component_IID	AEA93028.1	PF03613	1.04e-06	0	0	1.35e-05	1.01e-05	1.28e-05	1.18e-05	0.373184	0.00553909	0.028769	-5.11934	3.46667e-07	1.205e-05
355556	OG1RF_RS01855	OG1RF_10341	354931	355749	+	NA	PTS_family_mannose/fructose/sorbose_porter_component_IID	AEA93028.1	PF03613	0.000288391	0.000311751	0.000311457	4.04e-05	6.47e-05	6.73e-05	7.25e-05	0.373184	3.97e-77	4.96311	2.31124	0.000303866	6.1225e-05
355758	Intergenic_370_355750_355779	Intergenic_370_355750_355779	355750	355779	.	Intergenic_370_355750_355779	Intergenic_370_355750_355779	NA	NA	0.000115565	0.000104667	0.000132982	0.000119042	9.51e-05	0.00011536	0.000115405	102269	86572.6			0.000117738	0.000111227
355762	Intergenic_370_355750_355779	Intergenic_370_355750_355779	355750	355779	.	Intergenic_370_355750_355779	Intergenic_370_355750_355779	NA	NA	0.000248828	0.000214962	0.000174101	0.000265038	0.000137556	9.93e-05	0.0001302	2.2391	0.116151			0.00021263	0.000158024
356196	OG1RF_RS01860	OG1RF_10342	355780	356256	+	sorB	PTS_family_mannose/fructose/sorbose_porter,_IIB_component	AEA93029.1	PF03830	0.000161374	0.000156438	0.000146105	0.000145995	0.000214426	0.000163426	0.000158311	26824.5	32571.7			0.000154639	0.000170539
356342	OG1RF_RS01865	OG1RF_10343	356273	357124	+	NA	RpiR_family_transcriptional_regulator	AEA93030.1	PF01418,PF01380	0.000193649	0.000174446	0.000205597	0.000141503	0.00011935	0.00010094	0.000142036	0.373184	0.000703094	1.51822	0.60238	0.000191231	0.000125957
356344	OG1RF_RS01865	OG1RF_10343	356273	357124	+	NA	RpiR_family_transcriptional_regulator	AEA93030.1	PF01418,PF01380	0.000143675	0.000133929	0.000149604	0.000123534	0.00011935	7.37e-05	9.32e-05	18.6592	2.30411			0.000142403	0.000102446
356583	OG1RF_RS01865	OG1RF_10343	356273	357124	+	NA	RpiR_family_transcriptional_regulator	AEA93030.1	PF01418,PF01380	0.000139511	0.000167693	0.000136481	0.000150487	0.000135533	0.000147404	0.000139077	132926	139182			0.000147895	0.000143125
356708	OG1RF_RS01865	OG1RF_10343	356273	357124	+	NA	RpiR_family_transcriptional_regulator	AEA93030.1	PF01418,PF01380	0.000220718	0.000200331	0.000230093	0.000139257	0.000167899	0.000120166	0.000156832	0.373184	0.000412604	1.48623	0.571661	0.000217047	0.000146039
356828	OG1RF_RS01865	OG1RF_10343	356273	357124	+	NA	RpiR_family_transcriptional_regulator	AEA93030.1	PF01418,PF01380	0.000232171	0.000184575	0.000196848	0.000141503	0.000115304	0.000142597	0.000218973	10.8223	36.9595			0.000204531	0.000154594
357337	OG1RF_RS01870	OG1RF_10344	357139	358029	+	murQ	N-acetylmuramic_acid_6-phosphate_etherase	AEA93031.1	PF01380	7.29e-05	7.88e-05	5.42e-05	0.000240331	0.000283204	0.000272377	0.000304786	0.373184	7.9e-75	0.249417	-2.00337	6.86333e-05	0.000275174
357400	OG1RF_RS01870	OG1RF_10344	357139	358029	+	murQ	N-acetylmuramic_acid_6-phosphate_etherase	AEA93031.1	PF01380	0.00021343	0.000196955	0.000174101	7.41e-05	8.5e-05	7.85e-05	0.000139077	0.373184	2.96e-13	2.06892	1.04888	0.000194829	9.41693e-05
357402	OG1RF_RS01870	OG1RF_10344	357139	358029	+	murQ	N-acetylmuramic_acid_6-phosphate_etherase	AEA93031.1	PF01380	0.000105153	0.000105793	0.000104986	0.000125781	0.000137556	0.000160222	0.000165709	3.35866	1.26378			0.000105311	0.000147317
357717	OG1RF_RS01870	OG1RF_10344	357139	358029	+	murQ	N-acetylmuramic_acid_6-phosphate_etherase	AEA93031.1	PF01380	0.000190526	0.000196955	0.000174976	0.000195409	0.000149693	0.00015862	0.000152393	10747.7	7548.69			0.000187486	0.000164029
358203	OG1RF_RS01875	OG1RF_10345	358042	359031	+	NA	beta-lactamase	AEA93032.1	PF00144	0.000181155	0.000132804	0.000189849	0.000170702	0.000155762	0.00012978	0.000127241	11107.4	2947.33			0.000167936	0.000145871
358899	OG1RF_RS01875	OG1RF_10345	358042	359031	+	NA	beta-lactamase	AEA93032.1	PF00144	1.04e-06	1.13e-06	8.75e-07	0.000121288	0.000169922	0.000174642	0.00019678	0.373184	1.69e-104	0.00612708	-7.35058	1.015e-06	0.000165658
359423	OG1RF_RS01880	OG1RF_10346	359041	359460	+	NA	PTS_system,_IIA_component	AEA93033.1	PF03610	0.000214471	0.000192453	0.000210846	9.21e-05	0.000115304	0.000165028	0.000170148	0.373184	0.00665087	1.5181	0.602271	0.000205923	0.000135645
359761	OG1RF_RS01885	OG1RF_10347	359495	360304	-	NA	hypothetical_protein	AEA93034.1	PF06691	0.000154086	0.000191327	0.000163603	0.000163964	0.00010519	0.000128177	7.55e-05	1.11955	0.0721451			0.000169672	0.000118208
359860	OG1RF_RS01885	OG1RF_10347	359495	360304	-	NA	hypothetical_protein	AEA93034.1	PF06691	0.00021343	0.000201457	0.000221345	0.00011455	0.000111259	0.000161824	0.000113925	0.373184	4.97e-08	1.69135	0.758174	0.000212077	0.000125389
360178	OG1RF_RS01885	OG1RF_10347	359495	360304	-	NA	hypothetical_protein	AEA93034.1	PF06691	0.000217595	0.000176697	0.000186349	0.000199901	0.000165876	0.000177846	0.000198259	103377	101702			0.000193547	0.000185471
360213	OG1RF_RS01885	OG1RF_10347	359495	360304	-	NA	hypothetical_protein	AEA93034.1	PF06691	0	0	1.75e-06	9.43e-05	6.88e-05	6.73e-05	3.85e-05	0.373184	1.52e-36	0.00867733	-6.84853	5.83333e-07	6.7225e-05
360306	Intergenic_376_360305_360497	Intergenic_376_360305_360497	360305	360497	.	Intergenic_376_360305_360497	Intergenic_376_360305_360497	NA	NA	0.00013014	0.000174446	0.000178476	0.00017744	0.00021038	0.000142597	0.000230809	2020.79	2436.97			0.000161021	0.000190307
360310	Intergenic_376_360305_360497	Intergenic_376_360305_360497	360305	360497	.	Intergenic_376_360305_360497	Intergenic_376_360305_360497	NA	NA	0.000206142	0.000162066	0.000169727	0.000148241	0.000125419	0.000118564	0.000149434	25.3765	19.1624			0.000179312	0.000135414
361827	OG1RF_RS01895	OG1RF_10349	361254	362234	+	dapF	diaminopimelate_epimerase	AEA93036.1	PF01678	0.000133264	0.00016094	0.000157478	0.00017744	0.000167899	0.000219504	0.000133159	5677.25	8172.94			0.000150561	0.0001745
361958	OG1RF_RS01895	OG1RF_10349	361254	362234	+	dapF	diaminopimelate_epimerase	AEA93036.1	PF01678	0.000265486	0.000311751	0.000296584	0.00010332	0.000125419	0.000128177	0.000128721	0.373184	1.78e-32	2.39911	1.2625	0.000291274	0.000121409
362782	OG1RF_RS01900	OG1RF_10350	362384	363592	+	NA	transcriptional_regulator	AEA93037.1	PF03816	0.00015721	0.000135055	0.000113734	0.000267284	0.000246792	0.000219504	0.000233768	0.373184	1.32e-13	0.559604	-0.837521	0.000135333	0.000241837
362823	OG1RF_RS01900	OG1RF_10350	362384	363592	+	NA	transcriptional_regulator	AEA93037.1	PF03816	3.12e-06	2.25e-06	8.75e-07	0.000141503	0.000202288	0.000132984	0.000168668	0.373184	1.4e-96	0.0129007	-6.27641	2.08167e-06	0.000161361
363230	OG1RF_RS01900	OG1RF_10350	362384	363592	+	NA	transcriptional_regulator	AEA93037.1	PF03816	0.000139511	0.000169944	0.000149604	0.000159472	0.000230609	0.000166631	0.0001953	408.636	391.47			0.00015302	0.000188003
363253	OG1RF_RS01900	OG1RF_10350	362384	363592	+	NA	transcriptional_regulator	AEA93037.1	PF03816	0.00012077	0.000133929	0.000117234	0.000128027	0.000121373	0.000118564	0.000125761	183252	186592			0.000123978	0.000123431
363563	OG1RF_RS01900	OG1RF_10350	362384	363592	+	NA	transcriptional_regulator	AEA93037.1	PF03816	1.04e-06	2.25e-06	1.75e-06	0.000188671	0.000206334	9.77e-05	0.000153873	0.373184	1.16e-94	0.0103932	-6.58822	1.68e-06	0.000161645
364487	Intergenic_380_364424_364518	Intergenic_380_364424_364518	364424	364518	.	Intergenic_380_364424_364518	Intergenic_380_364424_364518	NA	NA	0.000214471	0.000203707	0.000180225	0.000143749	0.00011935	0.000145802	0.000159791	0.373184	0.703344			0.000199468	0.000142173
365007	OG1RF_RS01910	OG1RF_10352	364519	365220	+	NA	MgtC_family_magnesium_(Mg2+)_transporter	AEA93039.1	PF02308	0.000232171	0.000178947	0.000251965	0.000134765	0.000121373	0.000102542	0.000128721	0.373184	9.35e-13	1.81393	0.859118	0.000221028	0.00012185
365408	OG1RF_RS01915	OG1RF_10353	365379	365948	+	NA	LemA_family_protein	AEA93040.1	PF04011	0.000159292	0.000180073	0.000201222	0.000121288	0.000141602	0.000160222	0.000128721	48.1407	34.2433			0.000180196	0.000137958
365805	OG1RF_RS01915	OG1RF_10353	365379	365948	+	NA	LemA_family_protein	AEA93040.1	PF04011	0.000152004	0.000138431	9.97e-05	0.000258299	0.000228586	0.00025315	0.000247084	0.373184	2.11e-18	0.526968	-0.924213	0.000130045	0.00024678
365809	OG1RF_RS01915	OG1RF_10353	365379	365948	+	NA	LemA_family_protein	AEA93040.1	PF04011	0.000218636	0.000217213	0.000244966	8.98e-05	3.84e-05	6.73e-05	9.77e-05	0.373184	6.2e-37	3.09602	1.63042	0.000226938	7.33e-05
367079	OG1RF_RS01920	OG1RF_10354	365994	367280	+	NA	hypothetical_protein	AEA93041.1	PF04536	0.000129099	0.000124926	0.000133857	0.000204393	0.000192174	0.000128177	0.000213055	0.373184	0.222055			0.000129294	0.00018445
367081	OG1RF_RS01920	OG1RF_10354	365994	367280	+	NA	hypothetical_protein	AEA93041.1	PF04536	0.000106195	0.000168818	0.00014873	0.00011455	0.000125419	0.000163426	7.55e-05	8196.99	5752.06			0.000141248	0.000119724
367130	OG1RF_RS01920	OG1RF_10354	365994	367280	+	NA	hypothetical_protein	AEA93041.1	PF04536	0.000219677	0.000187951	0.000209096	0.000161718	0.000127442	0.000145802	0.000119843	0.373184	0.000891658	1.48214	0.567682	0.000205575	0.000138701
367135	OG1RF_RS01920	OG1RF_10354	365994	367280	+	NA	hypothetical_protein	AEA93041.1	PF04536	0.000170744	0.000174446	0.000195973	0.000179686	0.00014767	0.000142597	0.000122802	1250.17	293.269			0.000180388	0.000148189
367139	OG1RF_RS01920	OG1RF_10354	365994	367280	+	NA	hypothetical_protein	AEA93041.1	PF04536	0	0	0	0	2.02e-06	0	0	43703.6	165030			0	5.05e-07
371302	Intergenic_387_371230_371741	Intergenic_387_371230_371741	371230	371741	.	Intergenic_387_371230_371741	Intergenic_387_371230_371741	NA	NA	0.000119729	0.000109169	0.000128607	0.000112304	0.000169922	0.0001442	0.000139077	4429.32	5878.53			0.000119168	0.000141376
371304	Intergenic_387_371230_371741	Intergenic_387_371230_371741	371230	371741	.	Intergenic_387_371230_371741	Intergenic_387_371230_371741	NA	NA	0.000103071	0.000121549	8.05e-05	0.000226854	0.00021038	0.000201879	0.000168668	0.373184	1.85e-15	0.503635	-0.98955	0.000101707	0.000201945
371306	Intergenic_387_371230_371741	Intergenic_387_371230_371741	371230	371741	.	Intergenic_387_371230_371741	Intergenic_387_371230_371741	NA	NA	9.89e-05	0.000119298	0.000122483	0.000132519	0.000117327	0.000152211	0.000108007	24864.1	33974.1			0.00011356	0.000127516
371467	Intergenic_387_371230_371741	Intergenic_387_371230_371741	371230	371741	.	Intergenic_387_371230_371741	Intergenic_387_371230_371741	NA	NA	6.45e-05	4.73e-05	5.34e-05	4.94e-05	5.06e-05	6.09e-05	5.47e-05	178202	180192			5.50667e-05	5.39e-05
371608	Intergenic_387_371230_371741	Intergenic_387_371230_371741	371230	371741	.	Intergenic_387_371230_371741	Intergenic_387_371230_371741	NA	NA	0.000243623	0.000268984	0.000286086	0.000357127	0.000374233	0.000326852	0.000421671	0.373184	4.63e-06	0.7196	-0.474733	0.000266231	0.000369971
371888	OG1RF_RS01945	OG1RF_10359	371742	372215	+	feoA	ferrous_iron_transport_protein_A	AEA93046.1	PF04023	0.000114524	9.68e-05	9.71e-05	0.000145995	0.000123396	0.000124973	0.000106527	2921.28	5596.23			0.000102808	0.000125223
371899	OG1RF_RS01945	OG1RF_10359	371742	372215	+	feoA	ferrous_iron_transport_protein_A	AEA93046.1	PF04023	8.54e-05	9.9e-05	7.79e-05	8.09e-05	0.000103167	0.000118564	0.000140557	1195.31	337.059			8.74333e-05	0.000110797
372386	OG1RF_RS01950	OG1RF_10360	372212	374362	+	feoB	FeoB_family_ferrous_iron_(Fe2+)_uptake_protein	AEA93047.1	PF01926,PF02421,PF07670,PF07664	0.000212389	0.0001857	0.000160103	0.000215624	0.000151716	0.000211493	0.000181984	128500	122923			0.000186064	0.000190204
372715	OG1RF_RS01950	OG1RF_10360	372212	374362	+	feoB	FeoB_family_ferrous_iron_(Fe2+)_uptake_protein	AEA93047.1	PF01926,PF02421,PF07670,PF07664	0.000173868	0.000167693	0.000157478	0.000128027	9.51e-05	0.000147404	9.47e-05	1.11955	0.647606			0.000166346	0.000116308
372811	OG1RF_RS01950	OG1RF_10360	372212	374362	+	feoB	FeoB_family_ferrous_iron_(Fe2+)_uptake_protein	AEA93047.1	PF01926,PF02421,PF07670,PF07664	0.000150963	0.00014856	0.000122483	0.000256053	0.000218471	0.000190664	0.000159791	0.373184	0.0171528	0.682047	-0.552056	0.000140669	0.000206245
373104	OG1RF_RS01950	OG1RF_10360	372212	374362	+	feoB	FeoB_family_ferrous_iron_(Fe2+)_uptake_protein	AEA93047.1	PF01926,PF02421,PF07670,PF07664	1.04e-06	0	0	0.000139257	0.000145648	0.000160222	0.000184943	0.373184	8.04e-100	0.00220081	-8.82775	3.46667e-07	0.000157518
373209	OG1RF_RS01950	OG1RF_10360	372212	374362	+	feoB	FeoB_family_ferrous_iron_(Fe2+)_uptake_protein	AEA93047.1	PF01926,PF02421,PF07670,PF07664	0.000225924	0.000196955	0.000211721	7.64e-05	6.68e-05	0.00010094	6.66e-05	0.373184	1.23e-28	2.72296	1.44518	0.000211533	7.7685e-05
374085	OG1RF_RS01950	OG1RF_10360	372212	374362	+	feoB	FeoB_family_ferrous_iron_(Fe2+)_uptake_protein	AEA93047.1	PF01926,PF02421,PF07670,PF07664	0.0001114	0.000119298	0.000123358	0.000211132	0.000244769	0.000227515	0.000168668	0.373184	2.8e-11	0.554024	-0.851981	0.000118019	0.000213021
374769	Intergenic_391_374662_374938	Intergenic_391_374662_374938	374662	374938	.	Intergenic_391_374662_374938	Intergenic_391_374662_374938	NA	NA	2.29e-05	2.14e-05	2.62e-05	0.000244823	0.000214426	0.000261161	0.000224891	0.373184	2.8e-106	0.0994392	-3.33004	2.35e-05	0.000236325
374912	Intergenic_391_374662_374938	Intergenic_391_374662_374938	374662	374938	.	Intergenic_391_374662_374938	Intergenic_391_374662_374938	NA	NA	0.000230088	0.000211586	0.000263339	8.09e-05	4.25e-05	6.89e-05	3.7e-05	0.373184	6.37e-54	4.09951	2.03545	0.000235004	5.7325e-05
374980	OG1RF_RS01965	OG1RF_10362	374939	375814	+	morA	aldo/keto_reductase_family_protein	AEA93049.1	PF00248	0.000210307	0.000202582	0.000200348	0.000121288	0.00011935	0.000128177	9.91e-05	0.373184	2.64e-09	1.74743	0.805236	0.000204412	0.000116979
375204	OG1RF_RS01965	OG1RF_10362	374939	375814	+	morA	aldo/keto_reductase_family_protein	AEA93049.1	PF00248	0	0	2.62e-06	0.000101074	8.5e-05	9.29e-05	0.000149434	0.373184	1.55e-65	0.00815422	-6.93824	8.73333e-07	0.000107102
375480	OG1RF_RS01965	OG1RF_10362	374939	375814	+	morA	aldo/keto_reductase_family_protein	AEA93049.1	PF00248	7.91e-05	0.000110295	8.84e-05	4.49e-05	7.69e-05	0.00011536	7.25e-05	15054.6	29655.9			9.25983e-05	7.7415e-05
375833	Intergenic_392_375815_375836	Intergenic_392_375815_375836	375815	375836	.	Intergenic_392_375815_375836	Intergenic_392_375815_375836	NA	NA	0.000240499	0.000208209	0.000198598	8.54e-05	4.45e-05	0.000145802	9.62e-05	0.373184	3.42e-20	2.3207	1.21456	0.000215769	9.29755e-05
376118	OG1RF_RS01970	OG1RF_10363	375837	376319	+	NA	glyoxalase	AEA93050.1	PF00903	3.23e-05	4.28e-05	2.89e-05	1.35e-05	2.23e-05	4.17e-05	3.11e-05	33473.5	56595.1			3.46667e-05	2.715e-05
376363	Intergenic_393_376320_376485	Intergenic_393_376320_376485	376320	376485	.	Intergenic_393_376320_376485	Intergenic_393_376320_376485	NA	NA	9.16e-05	9e-05	0.000101486	0.000213378	0.000194197	0.000177846	0.000171627	0.373184	8.4e-14	0.498579	-1.00411	9.4362e-05	0.000189262
377200	OG1RF_RS01975	OG1RF_10364	376486	377931	+	cls	cardiolipin_synthetase	AEA93051.1	PF00614	0.000240499	0.000248726	0.000281711	8.31e-05	4.05e-05	4.97e-05	5.92e-05	0.373184	4.52e-62	4.42114	2.14442	0.000256979	5.8125e-05
377780	OG1RF_RS01975	OG1RF_10364	376486	377931	+	cls	cardiolipin_synthetase	AEA93051.1	PF00614	0.000174909	0.00014856	0.000152229	4.72e-05	5.26e-05	4.49e-05	6.36e-05	0.373184	6.95e-24	3.04495	1.60642	0.000158566	5.2075e-05
378212	NA	OG1RF_10365	378079	378249	+	NA	hypothetical_protein	AEA93052.1	NA	0	0	0	0	0	0	0	80674.9	NaN			0	0
378395	Intergenic_395_378250_378613	Intergenic_395_378250_378613	378250	378613	.	Intergenic_395_378250_378613	Intergenic_395_378250_378613	NA	NA	0	0	0	0	0	0	0	80358.1	NaN			0	0
378763	OG1RF_RS01980	OG1RF_10366	378614	379885	+	tyrS	tyrosine--tRNA_ligase	AEA93053.1	PF00579,PF01479	0	0	0	0	0	0	0	80772.3	NaN			0	0
379008	OG1RF_RS01980	OG1RF_10366	378614	379885	+	tyrS	tyrosine--tRNA_ligase	AEA93053.1	PF00579,PF01479	0	0	0	0	0	0	0	80752.2	NaN			0	0
380265	OG1RF_RS01985	OG1RF_10367	380184	382046	+	NA	decarboxylase	AEA93054.1	PF00282	0.000114524	0.000110295	0.000101486	5.17e-05	7.08e-05	7.53e-05	5.77e-05	0.373184	0.0338853	1.70283	0.767935	0.000108768	6.3875e-05
380593	OG1RF_RS01985	OG1RF_10367	380184	382046	+	NA	decarboxylase	AEA93054.1	PF00282	0.000137428	0.000132804	0.000123358	0.000213378	0.000254883	0.000200277	0.000156832	0.373184	5.25e-05	0.63582	-0.65331	0.000131197	0.000206342
380614	OG1RF_RS01985	OG1RF_10367	380184	382046	+	NA	decarboxylase	AEA93054.1	PF00282	0.000173868	0.000169944	0.000167977	0.00021787	0.000214426	0.000216299	0.000278155	0.373184	0.0487327	0.736321	-0.441594	0.000170596	0.000231687
380740	OG1RF_RS01985	OG1RF_10367	380184	382046	+	NA	decarboxylase	AEA93054.1	PF00282	9.37e-05	9.12e-05	9.1e-05	0.000316697	0.000333776	0.000365306	0.000282593	0.373184	8.94e-75	0.283329	-1.81945	9.19667e-05	0.000324593
381147	OG1RF_RS01985	OG1RF_10367	380184	382046	+	NA	decarboxylase	AEA93054.1	PF00282	0.000142634	0.000208209	0.000198598	0.000170702	0.000188128	0.000179448	0.000165709	111257	97131			0.000183147	0.000175997
381478	OG1RF_RS01985	OG1RF_10367	380184	382046	+	NA	decarboxylase	AEA93054.1	PF00282	0.000176991	0.000180073	0.000211721	0.000121288	9.31e-05	7.69e-05	9.32e-05	0.373184	7.65e-14	1.97244	0.979982	0.000189595	9.6122e-05
381766	OG1RF_RS01985	OG1RF_10367	380184	382046	+	NA	decarboxylase	AEA93054.1	PF00282	0.000132223	0.000138431	0.000133857	0.000287498	0.000285226	0.000246741	0.000224891	0.373184	1.38e-18	0.516441	-0.953325	0.000134837	0.000261089
381768	OG1RF_RS01985	OG1RF_10367	380184	382046	+	NA	decarboxylase	AEA93054.1	PF00282	0.000318584	0.000315128	0.000282586	0.000397556	0.000339844	0.000328455	0.000396518	34.7061	26.6203			0.000305433	0.000365593
382197	Intergenic_397_382047_382248	Intergenic_397_382047_382248	382047	382248	.	Intergenic_397_382047_382248	Intergenic_397_382047_382248	NA	NA	0.000215513	0.000209335	0.000178476	0.00021787	0.000184082	0.000137791	0.000156832	6557.59	2737.69			0.000201108	0.000174144
382322	OG1RF_RS01990	OG1RF_10368	382249	383667	+	NA	amino_acid_permease	AEA93055.1	PF00324	0.000187402	0.000127176	0.000158353	0.000188671	0.00022454	0.000174642	0.000208616	69.4122	122.872			0.000157644	0.000199117
382485	OG1RF_RS01990	OG1RF_10368	382249	383667	+	NA	amino_acid_permease	AEA93055.1	PF00324	0.000214471	0.000199206	0.000209971	0.00016621	0.000107213	0.000139393	0.00016275	0.373184	0.0200877	1.44472	0.530788	0.000207883	0.000143892
382799	OG1RF_RS01990	OG1RF_10368	382249	383667	+	NA	amino_acid_permease	AEA93055.1	PF00324	0.000148881	0.000191327	0.000177601	0.000125781	0.000113281	0.000123371	0.000110966	0.373184	0.0949701			0.000172603	0.00011835
383376	OG1RF_RS01990	OG1RF_10368	382249	383667	+	NA	amino_acid_permease	AEA93055.1	PF00324	0.000179073	0.000230718	0.000166227	0.000199901	0.000216448	0.000213095	0.000216014	21000.2	13994.3			0.000192006	0.000211365
383383	OG1RF_RS01990	OG1RF_10368	382249	383667	+	NA	amino_acid_permease	AEA93055.1	PF00324	0.000104112	0.000105793	0.00010586	0.000215624	0.000309501	0.000251548	0.000226371	0.373184	3.75e-31	0.419742	-1.25242	0.000105255	0.000250761
383433	OG1RF_RS01990	OG1RF_10368	382249	383667	+	NA	amino_acid_permease	AEA93055.1	PF00324	0.000137428	0.000209335	0.000141731	0.000222362	0.000206334	0.000142597	0.000247084	86.9519	47.6177			0.000162831	0.000204594
383438	OG1RF_RS01990	OG1RF_10368	382249	383667	+	NA	amino_acid_permease	AEA93055.1	PF00324	0.000209266	0.000252102	0.000265089	0.000163964	0.000161831	0.0001442	0.000207136	0.373184	0.0043582	1.43046	0.51648	0.000242152	0.000169283
383479	OG1RF_RS01990	OG1RF_10368	382249	383667	+	NA	amino_acid_permease	AEA93055.1	PF00324	0.00019469	0.00019808	0.000167977	0.000119042	0.000163854	0.000171437	0.000152393	597.841	1218.41			0.000186916	0.000151682
383534	OG1RF_RS01990	OG1RF_10368	382249	383667	+	NA	amino_acid_permease	AEA93055.1	PF00324	0.000221759	0.000183449	0.000188099	0.000244823	0.000331753	0.000259559	0.000270757	0.373184	0.00116655	0.714682	-0.484626	0.000197769	0.000276723
383850	OG1RF_RS01995	OG1RF_10369	383792	385198	+	nhaC2	Na+/H+_antiporter_NhaC	AEA93056.1	PF03553	2.92e-05	3.26e-05	5.25e-05	0.000222362	0.000248815	0.000173039	0.000170148	0.373184	2e-62	0.18714	-2.41781	3.81e-05	0.000203591
384150	OG1RF_RS01995	OG1RF_10369	383792	385198	+	nhaC2	Na+/H+_antiporter_NhaC	AEA93056.1	PF03553	0.000220718	0.000217213	0.000286961	0.000130273	0.000131487	0.000157017	0.000202698	0.373184	5.78e-06	1.55521	0.637107	0.000241631	0.000155369
384318	OG1RF_RS01995	OG1RF_10369	383792	385198	+	nhaC2	Na+/H+_antiporter_NhaC	AEA93056.1	PF03553	7.81e-05	0.000121549	8.92e-05	0.00028076	0.000303432	0.00023873	0.000258921	0.373184	2.48e-45	0.355996	-1.49007	9.6283e-05	0.000270461
384505	OG1RF_RS01995	OG1RF_10369	383792	385198	+	nhaC2	Na+/H+_antiporter_NhaC	AEA93056.1	PF03553	6.14e-05	5.96e-05	5.86e-05	0.000188671	0.000218471	0.000193868	0.000202698	0.373184	1.58e-42	0.297952	-1.74685	5.98667e-05	0.000200927
384804	OG1RF_RS01995	OG1RF_10369	383792	385198	+	nhaC2	Na+/H+_antiporter_NhaC	AEA93056.1	PF03553	0.000236335	0.000295995	0.000251091	0.000130273	8.9e-05	8.65e-05	6.51e-05	0.373184	9.42e-40	2.81649	1.4939	0.00026114	9.27183e-05
384888	OG1RF_RS01995	OG1RF_10369	383792	385198	+	nhaC2	Na+/H+_antiporter_NhaC	AEA93056.1	PF03553	0.000211348	0.000221715	0.000174101	0.000101074	9.91e-05	0.000108951	7.84e-05	0.373184	8.48e-16	2.08903	1.06283	0.000202388	9.68813e-05
385033	OG1RF_RS01995	OG1RF_10369	383792	385198	+	nhaC2	Na+/H+_antiporter_NhaC	AEA93056.1	PF03553	0.000153045	0.000126051	0.000146105	0.000157226	0.000121373	0.000108951	0.000136118	63302.8	42277.2			0.000141734	0.000130917
385079	OG1RF_RS01995	OG1RF_10369	383792	385198	+	nhaC2	Na+/H+_antiporter_NhaC	AEA93056.1	PF03553	3.96e-05	5.51e-05	5.51e-05	2.47e-05	2.23e-05	4.01e-05	5.18e-05	2382.78	4788.57			4.99333e-05	3.4725e-05
385244	Intergenic_399_385199_385553	Intergenic_399_385199_385553	385199	385553	.	Intergenic_399_385199_385553	Intergenic_399_385199_385553	NA	NA	0.000468505	0.000425422	0.00050743	0.000130273	9.91e-05	0.000181051	0.000233768	0.373184	7.32e-71	2.9005	1.5363	0.000467119	0.000161048
385300	Intergenic_399_385199_385553	Intergenic_399_385199_385553	385199	385553	.	Intergenic_399_385199_385553	Intergenic_399_385199_385553	NA	NA	0.000168662	0.000196955	0.000177601	0.000186425	0.000186105	0.000136188	0.000223411	153233	153775			0.000181073	0.000183032
385347	Intergenic_399_385199_385553	Intergenic_399_385199_385553	385199	385553	.	Intergenic_399_385199_385553	Intergenic_399_385199_385553	NA	NA	4.89e-05	4.16e-05	4.46e-05	4.27e-05	2.83e-05	5.77e-05	5.47e-05	148489	142088			4.50333e-05	4.585e-05
385400	Intergenic_399_385199_385553	Intergenic_399_385199_385553	385199	385553	.	Intergenic_399_385199_385553	Intergenic_399_385199_385553	NA	NA	0.000124935	0.0001238	0.000156604	8.76e-05	6.68e-05	0.00011536	0.000153873	649.713	1829.87			0.000135113	0.000105908
385571	OG1RF_RS02000	OG1RF_10370	385554	386471	+	NA	hypothetical_protein	AEA93057.1	NA	0.000187402	0.000194704	0.000223094	0.000119042	0.000198243	0.000193868	0.000168668	2024.52	2308.76			0.000201733	0.000169955
386612	OG1RF_RS02005	OG1RF_10371	386523	386972	-	NA	YehR_like_protein	AEA93058.1	PF06998	0	3.38e-06	0	6.96e-05	8.09e-06	2.56e-05	2.22e-05	0.373184	3.99e-13	0.0359126	-4.79937	1.12667e-06	3.13725e-05
387274	OG1RF_RS02010	OG1RF_10372	387111	387662	-	pgpA	phosphatidylglycerophosphatase_A	AEA93059.1	PF04608	0.000148881	0.000132804	0.000163603	0.000168456	0.000157785	0.000176244	0.000170148	12584.5	17312.7			0.000148429	0.000168158
387508	OG1RF_RS02010	OG1RF_10372	387111	387662	-	pgpA	phosphatidylglycerophosphatase_A	AEA93059.1	PF04608	0.0001114	0.000113671	8.84e-05	6.96e-05	8.5e-05	0.000110553	0.000106527	41697.7	75884.6			0.00010449	9.292e-05
387599	OG1RF_RS02010	OG1RF_10372	387111	387662	-	pgpA	phosphatidylglycerophosphatase_A	AEA93059.1	PF04608	0.000163456	0.000146309	0.000201222	0.000141503	9.91e-05	0.000219504	0.000168668	51553.1	68649.2			0.000170329	0.000157194
387691	Intergenic_402_387663_387748	Intergenic_402_387663_387748	387663	387748	.	Intergenic_402_387663_387748	Intergenic_402_387663_387748	NA	NA	0.000302967	0.000270109	0.000259839	7.41e-05	9.91e-05	5.77e-05	6.81e-05	0.373184	2.64e-57	3.71423	1.89306	0.000277638	7.475e-05
387893	OG1RF_RS02020	OG1RF_10373	387749	388702	-	ldh2	L-lactate_dehydrogenase	AEA93060.1	PF00056,PF02866	0.000119729	0.000115922	0.000121608	6.29e-05	9.31e-05	0.000118564	9.62e-05	984.833	1829.05			0.000119086	9.2691e-05
387920	OG1RF_RS02020	OG1RF_10373	387749	388702	-	ldh2	L-lactate_dehydrogenase	AEA93060.1	PF00056,PF02866	0.000184279	0.000199206	0.000212596	0.000105566	9.71e-05	0.000128177	0.000156832	0.373184	2.28e-05	1.62972	0.704626	0.000198694	0.000121919
388274	OG1RF_RS02020	OG1RF_10373	387749	388702	-	ldh2	L-lactate_dehydrogenase	AEA93060.1	PF00056,PF02866	0.000153045	0.000226217	0.000227469	0.000119042	0.000155762	0.000153813	0.000124282	0.373184	0.00699357	1.46315	0.549079	0.000202244	0.000138225
388553	OG1RF_RS02020	OG1RF_10373	387749	388702	-	ldh2	L-lactate_dehydrogenase	AEA93060.1	PF00056,PF02866	0.000112441	0.000165442	0.000157478	0.000211132	0.000163854	0.000201879	0.000233768	0.373184	0.0559867			0.00014512	0.000202658
388598	OG1RF_RS02020	OG1RF_10373	387749	388702	-	ldh2	L-lactate_dehydrogenase	AEA93060.1	PF00056,PF02866	0.000149922	0.000128302	0.000139981	0.000170702	0.000137556	0.000184255	0.000189382	780.701	530.505			0.000139402	0.000170474
388604	OG1RF_RS02020	OG1RF_10373	387749	388702	-	ldh2	L-lactate_dehydrogenase	AEA93060.1	PF00056,PF02866	0.00031546	0.000317378	0.000297459	0.000101074	0.000157785	0.000142597	0.000127241	0.373184	2.08e-33	2.34614	1.23029	0.000310099	0.000132174
388690	OG1RF_RS02020	OG1RF_10373	387749	388702	-	ldh2	L-lactate_dehydrogenase	AEA93060.1	PF00056,PF02866	0.000158251	0.000204833	0.000174976	0.000152733	7.08e-05	0.000116962	0.000102089	0.373184	3.5e-05	1.62097	0.696853	0.000179353	0.000110646
388931	OG1RF_RS02025	OG1RF_10374	388870	389232	+	NA	hypothetical_protein	AEA93061.1	NA	8.75e-05	0.000112546	9.45e-05	0.000235838	0.000202288	0.00020989	0.000161271	0.373184	1.43e-16	0.485277	-1.04312	9.8182e-05	0.000202322
389072	OG1RF_RS02025	OG1RF_10374	388870	389232	+	NA	hypothetical_protein	AEA93061.1	NA	0.000226965	0.000176697	0.000224844	0.000309959	0.000216448	0.000262764	0.000281114	1.86592	7.05075			0.000209502	0.000267571
389746	OG1RF_RS02035	OG1RF_10376	389706	390533	-	NA	LysR_family_transcriptional_regulator	AEA93063.1	PF00126,PF03466	5.1e-05	7.54e-05	8.4e-05	0.000233592	0.000175991	0.000230719	0.000230809	0.373184	4.7e-42	0.322041	-1.63468	7.01333e-05	0.000217778
389937	OG1RF_RS02035	OG1RF_10376	389706	390533	-	NA	LysR_family_transcriptional_regulator	AEA93063.1	PF00126,PF03466	0.000142634	0.00013618	0.000146105	0.00016621	0.000204311	0.000200277	0.000190861	2.2391	2.5238			0.00014164	0.000190415
390252	OG1RF_RS02035	OG1RF_10376	389706	390533	-	NA	LysR_family_transcriptional_regulator	AEA93063.1	PF00126,PF03466	0.00016658	0.00013618	0.000197723	0.000152733	0.000149693	0.000137791	0.000168668	41239.4	27292.4			0.000166828	0.000152221
390499	OG1RF_RS02035	OG1RF_10376	389706	390533	-	NA	LysR_family_transcriptional_regulator	AEA93063.1	PF00126,PF03466	0.000282144	0.000239722	0.000249341	6.74e-05	8.09e-05	6.73e-05	9.77e-05	0.373184	5.92e-45	3.28208	1.71461	0.000257069	7.8325e-05
390597	Intergenic_406_390534_390674	Intergenic_406_390534_390674	390534	390674	.	Intergenic_406_390534_390674	Intergenic_406_390534_390674	NA	NA	3.96e-05	3.83e-05	5.34e-05	1.8e-05	4.45e-05	2.4e-05	2.81e-05	1686.79	801.005			4.37667e-05	2.865e-05
390618	Intergenic_406_390534_390674	Intergenic_406_390534_390674	390534	390674	.	Intergenic_406_390534_390674	Intergenic_406_390534_390674	NA	NA	0	0	0	0	0	0	0	80497.7	NaN			0	0
391006	OG1RF_RS02040	OG1RF_10377	390675	391643	+	NA	TDT_family_tellurite/dicarboxylate_transporter	AEA93064.1	PF03595	0.000143675	0.000183449	0.000157478	9.43e-05	9.71e-05	0.000121769	0.000156832	8.58323	44.9798			0.000161534	0.0001175
391294	OG1RF_RS02040	OG1RF_10377	390675	391643	+	NA	TDT_family_tellurite/dicarboxylate_transporter	AEA93064.1	PF03595	0.000334201	0.000354519	0.000388447	0.000145995	0.000153739	0.000200277	0.000146475	0.373184	5.2e-36	2.22158	1.15159	0.000359056	0.000161622
391326	OG1RF_RS02040	OG1RF_10377	390675	391643	+	NA	TDT_family_tellurite/dicarboxylate_transporter	AEA93064.1	PF03595	0.000284227	0.000265608	0.000209096	8.54e-05	8.09e-05	0.00010094	0.000113925	0.373184	1.37e-31	2.65478	1.40859	0.000252977	9.52913e-05
391393	OG1RF_RS02040	OG1RF_10377	390675	391643	+	NA	TDT_family_tellurite/dicarboxylate_transporter	AEA93064.1	PF03595	0.000148881	0.000120424	0.000104986	0.00016621	0.000171945	0.000137791	0.000189382	15.3005	10.1394			0.000124764	0.000166332
391567	OG1RF_RS02040	OG1RF_10377	390675	391643	+	NA	TDT_family_tellurite/dicarboxylate_transporter	AEA93064.1	PF03595	0.000216554	0.000237471	0.000196848	0.000143749	0.000161831	0.000177846	0.000150914	0.373184	1.06655			0.000216958	0.000158585
392128	OG1RF_RS02045	OG1RF_10378	391666	392625	+	galE	NAD-dependent_epimerase/dehydratase	AEA93065.1	PF01370	0.000150963	0.000139557	0.000125108	0.000145995	0.000111259	9.45e-05	0.00013168	18674.5	14900.9			0.000138543	0.000120859
392163	OG1RF_RS02045	OG1RF_10378	391666	392625	+	galE	NAD-dependent_epimerase/dehydratase	AEA93065.1	PF01370	0.000122853	0.000154187	0.000169727	0.000175194	0.000141602	9.61e-05	0.000165709	139720	98172			0.000148922	0.000144651
392256	OG1RF_RS02045	OG1RF_10378	391666	392625	+	galE	NAD-dependent_epimerase/dehydratase	AEA93065.1	PF01370	3.33e-05	4.05e-05	5.42e-05	0.000231346	0.000287249	0.000197073	0.000255961	0.373184	1.22e-81	0.17565	-2.50922	4.26667e-05	0.000242907
392640	OG1RF_RS02050	OG1RF_10379	392639	392968	-	NA	phage_integrase_family_site-specific_recombinase	AEA93066.1	PF01638	0.000208225	0.000165442	0.000196848	4.94e-05	7.89e-05	6.25e-05	9.47e-05	0.373184	6.23e-24	2.6644	1.41381	0.000190172	7.1375e-05
393059	Intergenic_409_392969_393100	Intergenic_409_392969_393100	392969	393100	.	Intergenic_409_392969_393100	Intergenic_409_392969_393100	NA	NA	0.000142634	0.000175571	0.000167102	9.21e-05	0.000109236	0.000124973	0.000115405	0.373184	0.468205			0.000161769	0.000110429
393063	Intergenic_409_392969_393100	Intergenic_409_392969_393100	392969	393100	.	Intergenic_409_392969_393100	Intergenic_409_392969_393100	NA	NA	0.000106195	0.000113671	0.000103236	0.000170702	0.000145648	0.000221106	0.000216014	0.373184	1.68e-10	0.571758	-0.806523	0.000107701	0.000188368
393072	Intergenic_409_392969_393100	Intergenic_409_392969_393100	392969	393100	.	Intergenic_409_392969_393100	Intergenic_409_392969_393100	NA	NA	0.000251952	0.000208209	0.000265963	0.000101074	0.000137556	0.000116962	0.000110966	0.373184	2.2e-20	2.07512	1.0532	0.000242041	0.000116639
393355	OG1RF_RS02055	OG1RF_10380	393101	393715	+	NA	nitroreductase	AEA93067.1	PF00881	0.000137428	0.000130553	0.000136481	0.00021787	0.000178014	0.000163426	0.000158311	8.95642	38.2915			0.000134821	0.000179405
393455	OG1RF_RS02055	OG1RF_10380	393101	393715	+	NA	nitroreductase	AEA93067.1	PF00881	9.27e-05	0.0001238	6.91e-05	0.00011455	0.000192174	0.000169835	0.000183464	0.373184	8.11e-09	0.57695	-0.793483	9.52e-05	0.000165006
393960	OG1RF_RS02060	OG1RF_10381	393903	394916	+	lplA	lipoate-protein_ligase	AEA93068.1	PF03099	0.000171785	0.000208209	0.000186349	0.000181933	0.000143625	0.000173039	0.00019678	44808.6	56578.7			0.000188781	0.000173844
394066	OG1RF_RS02060	OG1RF_10381	393903	394916	+	lplA	lipoate-protein_ligase	AEA93068.1	PF03099	0.000152004	0.000159815	0.000164477	0.000139257	0.000127442	0.000149006	0.000144996	19307.8	19673.4			0.000158765	0.000140175
394228	OG1RF_RS02060	OG1RF_10381	393903	394916	+	lplA	lipoate-protein_ligase	AEA93068.1	PF03099	0.000200937	0.000150811	0.000172351	0.000116796	0.000103167	6.09e-05	0.000102089	0.373184	1.89e-09	1.82477	0.867713	0.0001747	9.5738e-05
394279	OG1RF_RS02060	OG1RF_10381	393903	394916	+	lplA	lipoate-protein_ligase	AEA93068.1	PF03099	0.000160333	0.000159815	0.00014523	0.00016621	0.00022454	0.000155415	0.000189382	2114.83	2462.51			0.000155126	0.000183887
394316	OG1RF_RS02060	OG1RF_10381	393903	394916	+	lplA	lipoate-protein_ligase	AEA93068.1	PF03099	0.000197813	0.000183449	0.000174976	0.000152733	0.000149693	0.000134586	0.000139077	77.6223	50.7744			0.000185413	0.000144022
394337	OG1RF_RS02060	OG1RF_10381	393903	394916	+	lplA	lipoate-protein_ligase	AEA93068.1	PF03099	6.14e-05	4.5e-05	3.06e-05	4.94e-05	4.25e-05	6.57e-05	6.81e-05	13468.6	7520.84			4.56667e-05	5.6425e-05
394752	OG1RF_RS02060	OG1RF_10381	393903	394916	+	lplA	lipoate-protein_ligase	AEA93068.1	PF03099	0.000138469	0.000113671	0.000128607	0.000150487	0.000125419	0.000179448	0.000102089	37435.2	54562.6			0.000126916	0.000139361
394804	OG1RF_RS02060	OG1RF_10381	393903	394916	+	lplA	lipoate-protein_ligase	AEA93068.1	PF03099	0.000233212	0.000225091	0.000237967	5.84e-05	8.7e-05	0.000131382	7.99e-05	0.373184	1.3e-28	2.60277	1.38005	0.00023209	8.91705e-05
395216	OG1RF_RS02065	OG1RF_10382	394987	395841	-	NA	hypothetical_protein	AEA93069.1	PF01435	0.000191567	0.000196955	0.000223969	0.000112304	0.000125419	0.00015862	0.000171627	0.373184	0.113327			0.000204164	0.000141992
395218	OG1RF_RS02065	OG1RF_10382	394987	395841	-	NA	hypothetical_protein	AEA93069.1	PF01435	0.00014784	0.000128302	0.000141731	0.000235838	0.00022454	0.000225913	0.000147955	0.373184	0.0040499	0.667865	-0.582371	0.000139291	0.000208561
395331	OG1RF_RS02065	OG1RF_10382	394987	395841	-	NA	hypothetical_protein	AEA93069.1	PF01435	0	1.13e-06	3.5e-06	0.000137011	0.000137556	0.000150608	0.000177546	0.373184	2.46e-92	0.0102424	-6.6093	1.54333e-06	0.00015068
395426	OG1RF_RS02065	OG1RF_10382	394987	395841	-	NA	hypothetical_protein	AEA93069.1	PF01435	0.000224883	0.00021046	0.000216095	0.000132519	0.000117327	0.000139393	0.000105048	0.373184	2.2e-10	1.75725	0.813316	0.000217146	0.000123572
395549	OG1RF_RS02065	OG1RF_10382	394987	395841	-	NA	hypothetical_protein	AEA93069.1	PF01435	0.000146798	0.000192453	0.000160978	0.000130273	0.000143625	0.000147404	0.000142036	4506.57	5679.09			0.000166743	0.000140835
395615	OG1RF_RS02065	OG1RF_10382	394987	395841	-	NA	hypothetical_protein	AEA93069.1	PF01435	8.75e-05	8.22e-05	7.52e-05	0.000134765	0.000141602	0.00011536	0.000140557	0.373184	0.00247791	0.613457	-0.704966	8.16333e-05	0.000133071
395619	OG1RF_RS02065	OG1RF_10382	394987	395841	-	NA	hypothetical_protein	AEA93069.1	PF01435	0.00017595	0.000241973	0.000233593	0.000101074	0.000139579	8.33e-05	0.000149434	0.373184	1.07e-11	1.83505	0.875818	0.000217172	0.000118347
395621	OG1RF_RS02065	OG1RF_10382	394987	395841	-	NA	hypothetical_protein	AEA93069.1	PF01435	3.12e-06	2.25e-06	1.75e-06	0.000119042	0.000165876	0.000214697	0.00016423	0.373184	1.08e-101	0.0143005	-6.12779	2.37333e-06	0.000165961
395904	Intergenic_412_395842_396023	Intergenic_412_395842_396023	395842	396023	.	Intergenic_412_395842_396023	Intergenic_412_395842_396023	NA	NA	0.000294638	0.000267858	0.00025809	0.000172948	0.000125419	0.000123371	0.000125761	0.373184	2.24e-21	1.99839	0.998836	0.000273529	0.000136875
396033	OG1RF_RS02070	OG1RF_10383	396024	396302	-	NA	hypothetical_protein	AEA93070.1	NA	0.000429984	0.000310626	0.000314082	9.21e-05	6.07e-05	0.000105746	9.47e-05	0.373184	1.11e-75	3.98095	1.99311	0.000351564	8.83115e-05
396085	OG1RF_RS02070	OG1RF_10383	396024	396302	-	NA	hypothetical_protein	AEA93070.1	NA	0.00018532	0.000177822	0.000195973	0.000145995	0.000137556	0.000131382	0.000152393	23.1374	17.0414			0.000186372	0.000141832
396502	Intergenic_413_396303_396592	Intergenic_413_396303_396592	396303	396592	.	Intergenic_413_396303_396592	Intergenic_413_396303_396592	NA	NA	0.000170744	0.000164317	0.0001811	6.29e-05	8.29e-05	7.85e-05	0.000110966	0.373184	1.01e-11	2.05274	1.03755	0.000172054	8.38165e-05
396505	Intergenic_413_396303_396592	Intergenic_413_396303_396592	396303	396592	.	Intergenic_413_396303_396592	Intergenic_413_396303_396592	NA	NA	0.000138469	0.00017332	0.00014523	0.000307713	0.000232632	0.000233924	0.000214534	0.373184	1.92e-08	0.616259	-0.698391	0.00015234	0.000247201
396701	OG1RF_RS02075	OG1RF_10384	396593	396877	+	NA	hypothetical_protein	AEA93071.1	NA	0.000182197	0.00019808	0.00022222	0.000116796	8.9e-05	0.000136188	0.000187902	0.373184	0.00677283	1.51604	0.60031	0.000200832	0.000132472
396960	OG1RF_RS02080	OG1RF_10385	396882	397817	+	NA	LacI_family_sugar-binding_transcriptional_regulator	AEA93072.1	PF00356,PF00532	0.000128058	0.000172195	0.000144355	0.000121288	0.000135533	0.000121769	0.0001302	10343.5	10789.1			0.000148203	0.000127197
397025	OG1RF_RS02080	OG1RF_10385	396882	397817	+	NA	LacI_family_sugar-binding_transcriptional_regulator	AEA93072.1	PF00356,PF00532	0.000192608	0.000182324	0.00021872	0.000134765	7.08e-05	7.69e-05	9.47e-05	0.373184	3.7e-17	2.09865	1.06946	0.000197884	9.42912e-05
397027	OG1RF_RS02080	OG1RF_10385	396882	397817	+	NA	LacI_family_sugar-binding_transcriptional_regulator	AEA93072.1	PF00356,PF00532	0.000327954	0.00028474	0.000319331	6.74e-05	0.000155762	0.000102542	9.91e-05	0.373184	4.6e-49	2.92535	1.54861	0.000310675	0.000106201
397066	OG1RF_RS02080	OG1RF_10385	396882	397817	+	NA	LacI_family_sugar-binding_transcriptional_regulator	AEA93072.1	PF00356,PF00532	0.000173868	0.000181198	0.000192474	0.000224608	0.0002387	0.000275581	0.000214534	2.61229	2.49912			0.000182513	0.000238356
397176	OG1RF_RS02080	OG1RF_10385	396882	397817	+	NA	LacI_family_sugar-binding_transcriptional_regulator	AEA93072.1	PF00356,PF00532	0.000173868	0.000169944	0.000204722	0.000231346	0.000184082	0.000205084	0.000171627	36555.2	70714.5			0.000182845	0.000198035
397334	OG1RF_RS02080	OG1RF_10385	396882	397817	+	NA	LacI_family_sugar-binding_transcriptional_regulator	AEA93072.1	PF00356,PF00532	0.000107236	9e-05	0.000106735	0.000112304	0.000111259	0.000161824	0.000149434	100.386	51.5501			0.000101324	0.000133705
397338	OG1RF_RS02080	OG1RF_10385	396882	397817	+	NA	LacI_family_sugar-binding_transcriptional_regulator	AEA93072.1	PF00356,PF00532	9.47e-05	0.000110295	9.89e-05	0.000123534	0.000127442	0.000118564	0.000139077	991.55	907.182			0.000101298	0.000127154
397926	Intergenic_415_397818_397987	Intergenic_415_397818_397987	397818	397987	.	Intergenic_415_397818_397987	Intergenic_415_397818_397987	NA	NA	0.000288391	0.000207084	0.000248466	0.000110058	0.000103167	0.000110553	0.000112445	0.373184	4.19e-25	2.27389	1.18516	0.00024798	0.000109056
397937	Intergenic_415_397818_397987	Intergenic_415_397818_397987	397818	397987	.	Intergenic_415_397818_397987	Intergenic_415_397818_397987	NA	NA	6.25e-05	5.4e-05	4.99e-05	0.000168456	0.000163854	0.000140995	0.000142036	0.373184	2.59e-23	0.360559	-1.47169	5.54667e-05	0.000153835
397984	Intergenic_415_397818_397987	Intergenic_415_397818_397987	397818	397987	.	Intergenic_415_397818_397987	Intergenic_415_397818_397987	NA	NA	0.000340447	0.000302748	0.000320206	0.000235838	0.000194197	0.000179448	0.000223411	0.373184	1.05e-09	1.54225	0.625041	0.000321134	0.000208223
397987	Intergenic_415_397818_397987	Intergenic_415_397818_397987	397818	397987	.	Intergenic_415_397818_397987	Intergenic_415_397818_397987	NA	NA	0.000105153	8.89e-05	0.00011286	0.000404295	0.000285226	0.000206686	0.000220452	0.373184	1.05e-39	0.366466	-1.44825	0.000102304	0.000279165
398082	OG1RF_RS02085	OG1RF_10386	397988	398584	+	NA	nitroreductase	AEA93073.1	PF00881	0.000224883	0.000209335	0.000210846	0.000107812	0.00010519	0.000142597	0.000100609	0.373184	1.38e-12	1.88529	0.914788	0.000215021	0.000114052
398287	OG1RF_RS02085	OG1RF_10386	397988	398584	+	NA	nitroreductase	AEA93073.1	PF00881	0.000114524	7.88e-05	9.62e-05	9.88e-05	0.000137556	0.000190664	0.000180505	0.373184	0.000138702	0.635417	-0.654223	9.6508e-05	0.000151881
398314	OG1RF_RS02085	OG1RF_10386	397988	398584	+	NA	nitroreductase	AEA93073.1	PF00881	0.000152004	0.000163191	0.000165352	0.000143749	0.000101144	0.0001442	0.000152393	5090.23	6370.5			0.000160182	0.000135372
398424	OG1RF_RS02085	OG1RF_10386	397988	398584	+	NA	nitroreductase	AEA93073.1	PF00881	0.000238417	0.000175571	0.000185475	0.000119042	8.7e-05	0.000118564	0.000102089	0.373184	2.39e-11	1.8732	0.905503	0.000199821	0.000106674
398432	OG1RF_RS02085	OG1RF_10386	397988	398584	+	NA	nitroreductase	AEA93073.1	PF00881	9.79e-05	8.89e-05	0.000103236	9.88e-05	0.000131487	0.000213095	0.000125761	0.373184	0.0886486			9.66787e-05	0.000142286
398582	OG1RF_RS02085	OG1RF_10386	397988	398584	+	NA	nitroreductase	AEA93073.1	PF00881	0.000214471	0.000182324	0.000199473	0.000110058	0.000139579	0.000153813	0.00013168	0.373184	0.00777008	1.48567	0.571109	0.000198756	0.000133782
398647	OG1RF_RS02090	OG1RF_10387	398627	399472	+	NA	glyoxalase	AEA93074.1	PF00903	9.47e-05	9.57e-05	0.00010761	0.000159472	0.000125419	0.000181051	0.000186423	0.373184	9.14e-06	0.609086	-0.715281	9.93367e-05	0.000163091
398846	OG1RF_RS02090	OG1RF_10387	398627	399472	+	NA	glyoxalase	AEA93074.1	PF00903	1.04e-06	3.38e-06	0	9.43e-05	0.00011935	0.00012978	0.000168668	0.373184	2.24e-79	0.0115082	-6.44119	1.47333e-06	0.000128025
398890	OG1RF_RS02090	OG1RF_10387	398627	399472	+	NA	glyoxalase	AEA93074.1	PF00903	9.58e-05	8.67e-05	0.000130357	0.000170702	0.000129465	0.000152211	0.000124282	4.85139	45.5322			0.000104286	0.000144165
399076	OG1RF_RS02090	OG1RF_10387	398627	399472	+	NA	glyoxalase	AEA93074.1	PF00903	0.000192608	0.000201457	0.00017935	0.000143749	0.00021038	0.000121769	0.000116884	62.6949	14.6474			0.000191138	0.000148196
399274	OG1RF_RS02090	OG1RF_10387	398627	399472	+	NA	glyoxalase	AEA93074.1	PF00903	4.48e-05	4.84e-05	5.51e-05	0.000231346	0.000212403	0.000216299	0.000199739	0.373184	1.24e-58	0.229979	-2.12042	4.94333e-05	0.000214947
399332	OG1RF_RS02090	OG1RF_10387	398627	399472	+	NA	glyoxalase	AEA93074.1	PF00903	3.85e-05	3.49e-05	4.64e-05	0.000289744	0.000273089	0.000237128	0.000254482	0.373184	9.85e-97	0.151486	-2.72274	3.99333e-05	0.000263611
400017	OG1RF_RS02095	OG1RF_10388	399602	400363	+	NA	DeoR_family_transcriptional_regulator	AEA93075.1	PF08220,PF00455	0.000140552	0.000140682	0.000175851	0.000121288	7.89e-05	9.45e-05	0.000110966	0.373184	0.0449928	1.50238	0.58725	0.000152362	0.000101413
400442	OG1RF_RS02100	OG1RF_10389	400376	401776	+	NA	Xaa-Pro_aminopeptidase	AEA93076.1	NA	8.54e-05	0.000108044	0.00010936	9.88e-05	0.000178014	0.000126575	0.000201218	0.373184	0.0117514	0.66777	-0.582576	0.000100935	0.000151152
400526	OG1RF_RS02100	OG1RF_10389	400376	401776	+	NA	Xaa-Pro_aminopeptidase	AEA93076.1	NA	4.16e-05	7.09e-05	5.86e-05	4.04e-05	4.45e-05	4.49e-05	4.59e-05	10232.7	10023.4			5.70333e-05	4.3925e-05
400714	OG1RF_RS02100	OG1RF_10389	400376	401776	+	NA	Xaa-Pro_aminopeptidase	AEA93076.1	NA	0.000193649	0.000220589	0.000193348	0.000101074	0.00011935	0.000107349	0.000168668	0.373184	2.56e-05	1.63184	0.706504	0.000202529	0.00012411
400788	OG1RF_RS02100	OG1RF_10389	400376	401776	+	NA	Xaa-Pro_aminopeptidase	AEA93076.1	NA	0.000216554	0.000218338	0.00022222	0.000170702	0.000167899	0.000120166	0.000158311	0.373184	0.00886886	1.41984	0.505724	0.000219037	0.00015427
401011	OG1RF_RS02100	OG1RF_10389	400376	401776	+	NA	Xaa-Pro_aminopeptidase	AEA93076.1	NA	0	0	0	0	0	0	0	80319.3	NaN			0	0
401025	OG1RF_RS02100	OG1RF_10389	400376	401776	+	NA	Xaa-Pro_aminopeptidase	AEA93076.1	NA	0.000142634	0.000169944	0.000197723	0.000130273	0.000145648	0.000120166	0.000137598	231.374	92.5198			0.0001701	0.000133421
401515	OG1RF_RS02100	OG1RF_10389	400376	401776	+	NA	Xaa-Pro_aminopeptidase	AEA93076.1	NA	9.89e-05	6.42e-05	0.000117234	0.000159472	0.000200265	0.000152211	0.000208616	0.373184	8.69e-12	0.518731	-0.946942	9.34447e-05	0.000180141
401814	Intergenic_419_401777_401863	Intergenic_419_401777_401863	401777	401863	.	Intergenic_419_401777_401863	Intergenic_419_401777_401863	NA	NA	0.000142634	0.000154187	0.000163603	0.000206639	0.000256906	0.000177846	0.000176066	2.2391	14.6284			0.000153475	0.000204364
401823	Intergenic_419_401777_401863	Intergenic_419_401777_401863	401777	401863	.	Intergenic_419_401777_401863	Intergenic_419_401777_401863	NA	NA	7.6e-05	9.57e-05	9.45e-05	0.000110058	9.51e-05	0.000161824	0.000118364	40.6771	24.8376			8.87333e-05	0.000121336
402395	OG1RF_RS02105	OG1RF_10390	401864	402514	+	ung	uracil-DNA_glycosylase	AEA93077.1	PF03167	0.000139511	0.000190202	0.000149604	0.000152733	0.000165876	0.000150608	0.000108007	35051.3	24099			0.000159772	0.000144306
402526	Intergenic_420_402515_402667	Intergenic_420_402515_402667	402515	402667	.	Intergenic_420_402515_402667	Intergenic_420_402515_402667	NA	NA	0.000138469	0.000144058	0.000138231	0.000267284	0.000327707	0.000424588	0.000289991	0.373184	2.15e-42	0.428393	-1.22299	0.000140253	0.000327393
402862	OG1RF_RS02110	OG1RF_10391	402668	404029	+	NA	MATE_efflux_family_protein	AEA93078.1	PF01554	0.00020406	0.000175571	0.000203847	6.51e-05	9.1e-05	8.49e-05	8.14e-05	0.373184	3.49e-21	2.41306	1.27086	0.000194493	8.06e-05
403088	OG1RF_RS02110	OG1RF_10391	402668	404029	+	NA	MATE_efflux_family_protein	AEA93078.1	PF01554	8.43e-05	9.12e-05	8.22e-05	0.000186425	7.28e-05	0.000142597	9.77e-05	2.98547	7.96648			8.59e-05	0.00012488
403090	OG1RF_RS02110	OG1RF_10391	402668	404029	+	NA	MATE_efflux_family_protein	AEA93078.1	PF01554	0.000240499	0.000207084	0.000224844	8.98e-05	0.00013351	0.000107349	9.32e-05	0.373184	3.37e-19	2.11525	1.08083	0.000224142	0.000105965
403120	OG1RF_RS02110	OG1RF_10391	402668	404029	+	NA	MATE_efflux_family_protein	AEA93078.1	PF01554	8.75e-05	9.23e-05	6.56e-05	0.000179686	0.000161831	0.000153813	0.000139077	0.373184	1.93e-10	0.515757	-0.955236	8.18e-05	0.000158602
403636	OG1RF_RS02110	OG1RF_10391	402668	404029	+	NA	MATE_efflux_family_protein	AEA93078.1	PF01554	0.000121811	0.000149686	0.000125108	0.000163964	0.000149693	0.000184255	0.000167189	238.465	159.027			0.000132202	0.000166275
403763	OG1RF_RS02110	OG1RF_10391	402668	404029	+	NA	MATE_efflux_family_protein	AEA93078.1	PF01554	0.000233212	0.00027236	0.000233593	0.000215624	0.000267021	0.000222708	0.000201218	31915.8	26284.3			0.000246388	0.000226643
404217	OG1RF_RS02115	OG1RF_10392	404054	405880	-	NA	M3_family_peptidase	AEA93079.1	PF08439,PF01432	9.47e-05	0.000100166	0.000114609	0.000181933	0.000222517	0.000182653	0.000214534	0.373184	2.32e-14	0.514738	-0.958089	0.000103158	0.000200409
404503	OG1RF_RS02115	OG1RF_10392	404054	405880	-	NA	M3_family_peptidase	AEA93079.1	PF08439,PF01432	6.87e-05	7.99e-05	7.96e-05	0.00017744	0.000258929	0.000211493	0.000167189	0.373184	3.26e-30	0.37331	-1.42155	7.60667e-05	0.000203763
405090	OG1RF_RS02115	OG1RF_10392	404054	405880	-	NA	M3_family_peptidase	AEA93079.1	PF08439,PF01432	0.000485163	0.000477193	0.000531927	0.000599704	0.000509766	0.000398952	0.000525239	108389	183720			0.000498094	0.000508415
405351	OG1RF_RS02115	OG1RF_10392	404054	405880	-	NA	M3_family_peptidase	AEA93079.1	PF08439,PF01432	0.000210307	0.000221715	0.000223969	0.000224608	0.000175991	0.000264366	0.00019678	159026	164242			0.000218664	0.000215436
405358	OG1RF_RS02115	OG1RF_10392	404054	405880	-	NA	M3_family_peptidase	AEA93079.1	PF08439,PF01432	0.000298802	0.000252102	0.000296584	0.000105566	0.000157785	0.000198675	0.000156832	0.373184	1.86e-15	1.82592	0.868622	0.000282496	0.000154715
405400	OG1RF_RS02115	OG1RF_10392	404054	405880	-	NA	M3_family_peptidase	AEA93079.1	PF08439,PF01432	0.000136387	0.000110295	0.000155729	0.000159472	0.000159808	0.000182653	0.000181984	105.611	154.883			0.000134137	0.000170979
405649	OG1RF_RS02115	OG1RF_10392	404054	405880	-	NA	M3_family_peptidase	AEA93079.1	PF08439,PF01432	8.64e-05	7.43e-05	7.61e-05	5.62e-05	6.27e-05	6.41e-05	7.84e-05	17334.4	21407.7			7.89333e-05	6.535e-05
405847	OG1RF_RS02115	OG1RF_10392	404054	405880	-	NA	M3_family_peptidase	AEA93079.1	PF08439,PF01432	6.87e-05	6.53e-05	7.17e-05	0.000150487	0.000137556	0.000124973	0.000143516	0.373184	5.92e-10	0.492814	-1.02089	6.85667e-05	0.000139133
405897	Intergenic_422_405881_405917	Intergenic_422_405881_405917	405881	405917	.	Intergenic_422_405881_405917	Intergenic_422_405881_405917	NA	NA	0.000156168	0.000119298	0.000122483	6.96e-05	5.87e-05	5.29e-05	4.88e-05	0.373184	1.81e-12	2.30695	1.20599	0.00013265	5.75e-05
405946	OG1RF_RS02120	OG1RF_10393	405918	406517	+	NA	VanZ_like_family_protein	AEA93080.1	PF04892	0.0002228	0.000189077	0.000253715	0.000145995	9.91e-05	0.000139393	0.000133159	0.373184	6.92e-10	1.7144	0.777707	0.000221864	0.000129412
406005	OG1RF_RS02120	OG1RF_10393	405918	406517	+	NA	VanZ_like_family_protein	AEA93080.1	PF04892	0.000203019	0.000262231	0.000250216	5.39e-05	8.5e-05	0.000102542	5.62e-05	0.373184	1.13e-40	3.20504	1.68034	0.000238489	7.44105e-05
407700	OG1RF_RS02130	OG1RF_10395	407429	407899	+	NA	C_GCAxxG_C_C_family_protein	AEA93082.1	NA	0.000288391	0.000248726	0.000229219	0.000175194	0.000115304	0.000174642	0.000184943	0.373184	1.42e-06	1.57177	0.652391	0.000255445	0.000162521
407892	OG1RF_RS02130	OG1RF_10395	407429	407899	+	NA	C_GCAxxG_C_C_family_protein	AEA93082.1	NA	0.000319625	0.000308375	0.000289585	5.17e-05	3.64e-05	7.53e-05	8.58e-05	0.373184	1.47e-75	4.9095	2.29558	0.000305862	6.23e-05
408045	OG1RF_RS02135	OG1RF_10396	407975	408148	-	NA	hypothetical_protein	AEA93083.1	NA	0.000118688	0.000155313	0.000131232	0.00028076	0.000167899	0.000286797	0.000189382	0.373184	7.42e-11	0.584222	-0.775412	0.000135078	0.000231209
408150	Intergenic_426_408149_408260	Intergenic_426_408149_408260	408149	408260	.	Intergenic_426_408149_408260	Intergenic_426_408149_408260	NA	NA	0.00017595	0.000167693	0.0001811	0.000107812	8.9e-05	0.000107349	0.000113925	0.373184	1.14e-05	1.67348	0.742849	0.000174914	0.000104522
408178	Intergenic_426_408149_408260	Intergenic_426_408149_408260	408149	408260	.	Intergenic_426_408149_408260	Intergenic_426_408149_408260	NA	NA	0.000152004	0.000129427	0.000132107	0.000105566	0.000131487	0.000137791	0.000125761	45852.4	52704.9			0.000137846	0.000125151
408501	OG1RF_RS02140	OG1RF_10397	408261	409235	-	gloA2	lactoylglutathione_lyase	AEA93084.1	PF00903	0.000159292	0.000151937	0.000201222	0.000186425	0.00022454	0.000205084	0.000269277	5.59776	5.61845			0.000170817	0.000221332
409108	OG1RF_RS02140	OG1RF_10397	408261	409235	-	gloA2	lactoylglutathione_lyase	AEA93084.1	PF00903	0.000182197	0.000245349	0.000251091	0.000195409	0.000192174	0.000192266	0.000136118	54.858	10.6242			0.000226212	0.000178992
409171	OG1RF_RS02140	OG1RF_10397	408261	409235	-	gloA2	lactoylglutathione_lyase	AEA93084.1	PF00903	0.000331077	0.000314002	0.00032983	0.000130273	0.000131487	0.000200277	0.000161271	0.373184	1.16e-26	2.08545	1.06036	0.00032497	0.000155827
409231	OG1RF_RS02140	OG1RF_10397	408261	409235	-	gloA2	lactoylglutathione_lyase	AEA93084.1	PF00903	0.000148881	0.00019808	0.000181975	0.000121288	8.29e-05	0.000149006	0.000116884	0.373184	0.0385862	1.50028	0.585231	0.000176312	0.00011752
409235	OG1RF_RS02140	OG1RF_10397	408261	409235	-	gloA2	lactoylglutathione_lyase	AEA93084.1	PF00903	0.000116606	0.000144058	0.000132982	0.000170702	0.00014767	0.000201879	0.000216014	0.373184	0.0521331			0.000131215	0.000184066
409654	OG1RF_RS02145	OG1RF_10398	409266	409838	+	NA	hypothetical_protein	AEA93085.1	NA	7.29e-05	5.74e-05	5.25e-05	0.00017744	0.000204311	0.000169835	0.0001953	0.373184	4.21e-35	0.326333	-1.61558	6.09333e-05	0.000186721
411547	Intergenic_429_411447_411634	Intergenic_429_411447_411634	411447	411634	.	Intergenic_429_411447_411634	Intergenic_429_411447_411634	NA	NA	0.000161374	0.000129427	0.000114609	0.000119042	0.000115304	8.81e-05	9.32e-05	384.38	190.144			0.000135137	0.000103911
413400	OG1RF_RS02160	OG1RF_10401	413354	414127	+	rsuA	ribosomal_small_subunit_pseudouridine_synthase_A	AEA93088.1	PF01479,PF00849	0.00013014	7.54e-05	0.000111985	0.000101074	0.00013351	9.77e-05	9.32e-05	165257	160073			0.000105842	0.000106371
414005	OG1RF_RS02160	OG1RF_10401	413354	414127	+	rsuA	ribosomal_small_subunit_pseudouridine_synthase_A	AEA93088.1	PF01479,PF00849	9.47e-05	7.88e-05	0.000102361	0.000276268	0.000248815	0.000221106	0.000193821	0.373184	6.34e-31	0.391288	-1.3537	9.19537e-05	0.000235003
414033	OG1RF_RS02160	OG1RF_10401	413354	414127	+	rsuA	ribosomal_small_subunit_pseudouridine_synthase_A	AEA93088.1	PF01479,PF00849	2.08e-06	3.38e-06	3.5e-06	0.000242577	0.000242746	0.000237128	0.000192341	0.373184	6.79e-137	0.0130594	-6.25876	2.98667e-06	0.000228698
414099	OG1RF_RS02160	OG1RF_10401	413354	414127	+	rsuA	ribosomal_small_subunit_pseudouridine_synthase_A	AEA93088.1	PF01479,PF00849	0.000308173	0.000252102	0.00029046	0.00011455	0.000186105	7.37e-05	0.000128721	0.373184	3.79e-30	2.25476	1.17297	0.000283578	0.000125769
414116	OG1RF_RS02160	OG1RF_10401	413354	414127	+	rsuA	ribosomal_small_subunit_pseudouridine_synthase_A	AEA93088.1	PF01479,PF00849	0.000153045	0.000212711	0.000187224	0.00016621	0.000145648	0.000149006	0.000168668	4808.1	4882.69			0.000184327	0.000157383
414232	Intergenic_431_414128_414260	Intergenic_431_414128_414260	414128	414260	.	Intergenic_431_414128_414260	Intergenic_431_414128_414260	NA	NA	0.000148881	0.000186826	0.000177601	0.000150487	0.00013351	0.000102542	0.000144996	151.14	70.5486			0.000171103	0.000132884
415481	OG1RF_RS02165	OG1RF_10402	414261	415676	+	pepV	dipeptidase_PepV	AEA93089.1	PF01546	0.000103071	8.67e-05	0.000102361	0.000137011	0.00011935	0.000126575	0.000124282	261.975	463.633			9.73773e-05	0.000126804
415876	OG1RF_RS02170	OG1RF_10403	415821	416054	+	NA	hypothetical_protein	AEA93090.1	NA	0.000103071	0.000128302	0.000136481	0.000157226	0.000163854	0.000165028	0.000139077	188.458	410.607			0.000122618	0.000156296
416115	Intergenic_433_416055_416526	Intergenic_433_416055_416526	416055	416526	.	Intergenic_433_416055_416526	Intergenic_433_416055_416526	NA	NA	5.21e-06	1.35e-05	9.62e-06	0	1.01e-05	0	1.48e-06	3650.49	977.9			9.44333e-06	2.895e-06
416242	Intergenic_433_416055_416526	Intergenic_433_416055_416526	416055	416526	.	Intergenic_433_416055_416526	Intergenic_433_416055_416526	NA	NA	0.00010203	0.000102416	9.8e-05	1.8e-05	8.09e-06	2.08e-05	1.78e-05	0.373184	8.81e-27	6.23375	2.6401	0.000100815	1.61725e-05
416497	Intergenic_433_416055_416526	Intergenic_433_416055_416526	416055	416526	.	Intergenic_433_416055_416526	Intergenic_433_416055_416526	NA	NA	3.12e-06	2.25e-06	2.62e-06	7.64e-05	8.09e-05	8.33e-05	0.000121323	0.373184	4.3e-51	0.0294354	-5.08631	2.66333e-06	9.04807e-05
417100	OG1RF_RS02175	OG1RF_10404	416527	420540	+	csn	csn1_family_CRISPR-associated_protein	AEA93091.1	PF01844	3.85e-05	4.16e-05	4.37e-05	7.41e-05	7.69e-05	0.000110553	8.73e-05	0.373184	2.35e-06	0.47317	-1.07957	4.12667e-05	8.72132e-05
418054	OG1RF_RS02175	OG1RF_10404	416527	420540	+	csn	csn1_family_CRISPR-associated_protein	AEA93091.1	PF01844	3.12e-06	2.25e-06	0	0	0	1.6e-06	4.44e-06	136556	186592			1.79e-06	1.51e-06
418086	OG1RF_RS02175	OG1RF_10404	416527	420540	+	csn	csn1_family_CRISPR-associated_protein	AEA93091.1	PF01844	0.000149922	0.000167693	0.000137356	0.000168456	0.000159808	0.000149006	0.000139077	144163	166490			0.000151657	0.000154087
418269	OG1RF_RS02175	OG1RF_10404	416527	420540	+	csn	csn1_family_CRISPR-associated_protein	AEA93091.1	PF01844	0.000115565	0.00011142	0.00010586	0.000305467	0.000386371	0.000424588	0.000353611	0.373184	1.53e-81	0.301893	-1.72789	0.000110948	0.000367509
418404	OG1RF_RS02175	OG1RF_10404	416527	420540	+	csn	csn1_family_CRISPR-associated_protein	AEA93091.1	PF01844	7.39e-05	0.000129427	9.54e-05	7.86e-05	0.000131487	5.29e-05	0.000105048	82714	76421.5			9.95757e-05	9.20088e-05
418629	OG1RF_RS02175	OG1RF_10404	416527	420540	+	csn	csn1_family_CRISPR-associated_protein	AEA93091.1	PF01844	0.000220718	0.00022284	0.000265089	0.000240331	0.000258929	0.000179448	0.000167189	14132.1	2609.42			0.000236216	0.000211474
419002	OG1RF_RS02175	OG1RF_10404	416527	420540	+	csn	csn1_family_CRISPR-associated_protein	AEA93091.1	PF01844	0.000148881	0.000100166	9.1e-05	0.000211132	0.000234654	0.000206686	0.000211575	0.373184	3.14e-15	0.524735	-0.930338	0.000113349	0.000216012
419172	OG1RF_RS02175	OG1RF_10404	416527	420540	+	csn	csn1_family_CRISPR-associated_protein	AEA93091.1	PF01844	4.79e-05	3.15e-05	3.15e-05	0.00021787	0.000141602	0.000182653	0.000147955	0.373184	3.8e-49	0.214275	-2.22247	3.69667e-05	0.00017252
420221	OG1RF_RS02175	OG1RF_10404	416527	420540	+	csn	csn1_family_CRISPR-associated_protein	AEA93091.1	PF01844	0.000148881	0.000139557	0.000132107	0.000116796	0.000169922	0.000176244	0.0001953	4088.6	1582.51			0.000140182	0.000164565
420411	OG1RF_RS02175	OG1RF_10404	416527	420540	+	csn	csn1_family_CRISPR-associated_protein	AEA93091.1	PF01844	0.000135346	0.000104667	0.000115484	7.41e-05	0.000113281	0.000105746	8.29e-05	1933.47	1658.74			0.000118499	9.40068e-05
421266	OG1RF_RS02180	OG1RF_10405	420541	421407	+	cas1	CRISPR-associated_protein_cas1	AEA93092.1	NA	8.95e-05	8.1e-05	9.54e-05	0.000388572	0.000331753	0.00026757	0.000295909	0.373184	1.63e-72	0.276158	-1.85643	8.86333e-05	0.000320951
421294	OG1RF_RS02180	OG1RF_10405	420541	421407	+	cas1	CRISPR-associated_protein_cas1	AEA93092.1	NA	0.000181155	0.000183449	0.000223969	0.00028076	0.000230609	0.000302819	0.000210096	1.11955	4.06345			0.000196191	0.000256071
421296	OG1RF_RS02180	OG1RF_10405	420541	421407	+	cas1	CRISPR-associated_protein_cas1	AEA93092.1	NA	0.000217595	0.000236346	0.000209971	0.000152733	9.51e-05	0.000120166	0.000137598	0.373184	5.8e-10	1.75083	0.808042	0.000221304	0.000126399
421329	OG1RF_RS02180	OG1RF_10405	420541	421407	+	cas1	CRISPR-associated_protein_cas1	AEA93092.1	NA	3.44e-05	3.49e-05	3.5e-05	0.000123534	0.000123396	0.000118564	0.000167189	0.373184	1.6e-32	0.261068	-1.9375	3.47667e-05	0.000133171
421344	OG1RF_RS02180	OG1RF_10405	420541	421407	+	cas1	CRISPR-associated_protein_cas1	AEA93092.1	NA	0.000140552	0.00013618	0.000155729	0.000251561	0.000337821	0.000225913	0.000199739	0.373184	6.6e-12	0.568074	-0.815849	0.000144154	0.000253759
421432	OG1RF_RS02185	OG1RF_10406	421404	421733	+	cas2	CRISPR-associated_protein_cas2	AEA93093.1	NA	4.79e-05	7.2e-05	5.69e-05	0.000125781	0.000161831	8.65e-05	0.000124282	0.373184	1.67e-09	0.472986	-1.08013	5.89333e-05	0.000124598
421619	OG1RF_RS02185	OG1RF_10406	421404	421733	+	cas2	CRISPR-associated_protein_cas2	AEA93093.1	NA	0.000163456	0.000181198	0.000155729	0.000161718	0.000171945	0.000189062	0.000115405	107045	91488.7			0.000166794	0.000159532
421662	OG1RF_RS02185	OG1RF_10406	421404	421733	+	cas2	CRISPR-associated_protein_cas2	AEA93093.1	NA	0.000203019	0.000194704	0.000183725	0.00010332	0.000115304	0.000176244	0.000143516	0.373184	0.432727			0.000193816	0.000134596
421839	OG1RF_RS02190	OG1RF_10407	421734	422393	+	csn2	csn2_family_CRISPR-associated_protein	AEA93094.1	NA	0.000191567	0.000153062	0.000162728	0.000175194	0.000267021	0.000150608	0.000149434	28195.9	61775.9			0.000169119	0.000185564
422202	OG1RF_RS02190	OG1RF_10407	421734	422393	+	csn2	csn2_family_CRISPR-associated_protein	AEA93094.1	NA	0.00024987	0.000227342	0.000226594	8.98e-05	8.09e-05	0.000160222	9.77e-05	0.373184	3.16e-20	2.18936	1.13051	0.000234602	0.000107155
422297	OG1RF_RS02190	OG1RF_10407	421734	422393	+	csn2	csn2_family_CRISPR-associated_protein	AEA93094.1	NA	0.000186361	0.000183449	0.000168852	0.000157226	0.000153739	0.000195471	0.000207136	182223	149592			0.000179554	0.000178393
422431	Intergenic_437_422394_422661	Intergenic_437_422394_422661	422394	422661	.	Intergenic_437_422394_422661	Intergenic_437_422394_422661	NA	NA	8.54e-05	0.000105793	9.36e-05	0.000307713	0.000291295	0.000241935	0.000289991	0.373184	1.09e-51	0.335761	-1.57449	9.4931e-05	0.000282734
422549	Intergenic_437_422394_422661	Intergenic_437_422394_422661	422394	422661	.	Intergenic_437_422394_422661	Intergenic_437_422394_422661	NA	NA	0.000199896	0.000168818	0.000166227	0.000145995	0.000121373	0.000168233	0.000149434	1157.24	1688.59			0.000178314	0.000146259
422769	NA	OG1RF_10408	422662	422853	-	NA	hypothetical_protein	AEA93095.1	NA	9.79e-05	8.78e-05	0.000106735	0.000186425	0.000198243	0.000201879	0.000204177	0.373184	3.01e-16	0.493109	-1.02002	9.74783e-05	0.000197681
422938	Intergenic_438_422854_423280	Intergenic_438_422854_423280	422854	423280	.	Intergenic_438_422854_423280	Intergenic_438_422854_423280	NA	NA	0.000179073	0.000176697	0.000151354	4.94e-05	8.9e-05	9.45e-05	7.55e-05	0.373184	1.97e-13	2.19249	1.13257	0.000169041	7.71e-05
423041	Intergenic_438_422854_423280	Intergenic_438_422854_423280	422854	423280	.	Intergenic_438_422854_423280	Intergenic_438_422854_423280	NA	NA	0	1.13e-06	0	0	0	0	0	131457	186592			3.76667e-07	0
423148	Intergenic_438_422854_423280	Intergenic_438_422854_423280	422854	423280	.	Intergenic_438_422854_423280	Intergenic_438_422854_423280	NA	NA	0.00040812	0.000365773	0.000334204	5.17e-05	7.28e-05	7.21e-05	5.62e-05	0.373184	6.11e-105	5.84439	2.54705	0.000369366	6.32e-05
423337	OG1RF_RS02195	OG1RF_10409	423281	423682	+	NA	membrane_protein	AEA93096.1	NA	0.000209266	0.000192453	0.000238842	0.000116796	6.27e-05	0.000107349	0.000128721	0.373184	2.86e-16	2.05522	1.0393	0.00021352	0.000103892
423403	OG1RF_RS02195	OG1RF_10409	423281	423682	+	NA	membrane_protein	AEA93096.1	NA	0.00012077	0.000104667	9.54e-05	0.000107812	0.000125419	9.45e-05	9.03e-05	160099	135083			0.000106946	0.000104508
423517	OG1RF_RS02195	OG1RF_10409	423281	423682	+	NA	membrane_protein	AEA93096.1	NA	0.000128058	0.000174446	0.00014348	0.000193163	0.000155762	0.000190664	0.000147955	6466.16	8001.43			0.000148661	0.000171886
424633	OG1RF_RS02200	OG1RF_10410	423800	424813	-	NA	putative_acetyltransferase	AEA93097.1	PF01757	4.06e-05	5.29e-05	3.94e-05	0.000105566	0.000163854	0.000137791	0.000133159	0.373184	1.16e-24	0.327923	-1.60857	4.43e-05	0.000135093
424899	Intergenic_440_424814_425049	Intergenic_440_424814_425049	424814	425049	.	Intergenic_440_424814_425049	Intergenic_440_424814_425049	NA	NA	0.000168662	0.000166567	0.000205597	0.000107812	8.9e-05	0.00010094	0.000105048	0.373184	8.92e-09	1.79022	0.840138	0.000180275	0.0001007
425634	OG1RF_RS02205	OG1RF_10411	425050	426000	+	NA	ABC_superfamily_ATP_binding_cassette_transporter,_ABC_protein	AEA93098.1	PF00005	0.000153045	0.000133929	0.000164477	0.00017744	0.000180037	0.000140995	0.000184943	11524.7	19951.6			0.000150484	0.000170854
426001	Intergenic_441_426001_426003	Intergenic_441_426001_426003	426001	426003	.	Intergenic_441_426001_426003	Intergenic_441_426001_426003	NA	NA	0.000191567	0.000168818	0.000153979	0.000253807	0.000182059	0.000248344	0.000248564	0.373184	0.0487327	0.735246	-0.4437	0.000171455	0.000233193
426662	OG1RF_RS02210	OG1RF_10412	426004	427521	+	NA	ABC_superfamily_ATP_binding_cassette_transporter,_membrane_protein	AEA93099.1	PF00528,PF04069	0.000136387	0.000175571	0.000128607	0.000123534	0.000107213	0.000137791	0.000118364	3669.52	5581.34			0.000146855	0.000121725
426756	OG1RF_RS02210	OG1RF_10412	426004	427521	+	NA	ABC_superfamily_ATP_binding_cassette_transporter,_membrane_protein	AEA93099.1	PF00528,PF04069	7.5e-05	5.06e-05	5.86e-05	0.000199901	0.000141602	0.000150608	0.000207136	0.373184	3.46e-29	0.351235	-1.50949	6.14e-05	0.000174812
426763	OG1RF_RS02210	OG1RF_10412	426004	427521	+	NA	ABC_superfamily_ATP_binding_cassette_transporter,_membrane_protein	AEA93099.1	PF00528,PF04069	9.89e-05	9.79e-05	8.49e-05	0.000141503	0.000109236	0.000150608	8.14e-05	553.805	992.145			9.39e-05	0.000120687
426840	OG1RF_RS02210	OG1RF_10412	426004	427521	+	NA	ABC_superfamily_ATP_binding_cassette_transporter,_membrane_protein	AEA93099.1	PF00528,PF04069	0.00012077	0.000156438	0.000134732	0.000179686	0.000161831	0.000169835	0.000171627	381.021	383.825			0.000137313	0.000170745
427241	OG1RF_RS02210	OG1RF_10412	426004	427521	+	NA	ABC_superfamily_ATP_binding_cassette_transporter,_membrane_protein	AEA93099.1	PF00528,PF04069	0.000300885	0.000307249	0.000298334	0.00016621	0.000135533	0.000187459	0.000192341	0.373184	4.83e-15	1.77336	0.826489	0.000302156	0.000170386
427629	Intergenic_442_427522_427662	Intergenic_442_427522_427662	427522	427662	.	Intergenic_442_427522_427662	Intergenic_442_427522_427662	NA	NA	0.000103071	0.00011142	0.000125108	4.27e-05	4.25e-05	6.25e-05	5.92e-05	0.373184	5.55e-08	2.18849	1.12994	0.0001132	5.1725e-05
428385	OG1RF_RS02220	OG1RF_10414	428152	429660	+	algC	phosphomannomutase	AEA93101.1	PF02878,PF02879,PF02880,PF00408	1.04e-06	1.13e-06	0	0	0	0	0	178774	113962			7.23333e-07	0
428849	OG1RF_RS02220	OG1RF_10414	428152	429660	+	algC	phosphomannomutase	AEA93101.1	PF02878,PF02879,PF02880,PF00408	0.000187402	0.0001857	0.000226594	0.000161718	0.000125419	0.000128177	0.000147955	0.373184	0.0307028	1.41956	0.505445	0.000199899	0.000140817
428942	OG1RF_RS02220	OG1RF_10414	428152	429660	+	algC	phosphomannomutase	AEA93101.1	PF02878,PF02879,PF02880,PF00408	0.000155127	0.000194704	0.000163603	0.000188671	0.000173968	0.000153813	0.000153873	151538	129346			0.000171145	0.000167581
429039	OG1RF_RS02220	OG1RF_10414	428152	429660	+	algC	phosphomannomutase	AEA93101.1	PF02878,PF02879,PF02880,PF00408	0.000246746	0.000207084	0.000195098	0.000193163	0.000139579	0.000211493	0.000153873	208.237	223.153			0.000216309	0.000174527
429120	OG1RF_RS02220	OG1RF_10414	428152	429660	+	algC	phosphomannomutase	AEA93101.1	PF02878,PF02879,PF02880,PF00408	7.6e-05	0.000100166	8.31e-05	8.09e-05	8.09e-05	8.81e-05	0.000100609	151803	140929			8.6422e-05	8.76272e-05
429250	OG1RF_RS02220	OG1RF_10414	428152	429660	+	algC	phosphomannomutase	AEA93101.1	PF02878,PF02879,PF02880,PF00408	1.04e-06	1.13e-06	0	9.66e-05	0.000169922	0.000131382	0.000137598	0.373184	1.57e-82	0.00540303	-7.53202	7.23333e-07	0.000133875
429308	OG1RF_RS02220	OG1RF_10414	428152	429660	+	algC	phosphomannomutase	AEA93101.1	PF02878,PF02879,PF02880,PF00408	0.000260281	0.000273486	0.000306208	0.000152733	0.000123396	0.000150608	0.000187902	0.373184	1.29e-15	1.82215	0.865645	0.000279992	0.00015366
429635	OG1RF_RS02220	OG1RF_10414	428152	429660	+	algC	phosphomannomutase	AEA93101.1	PF02878,PF02879,PF02880,PF00408	0.000195731	0.00021046	0.00021697	0.000139257	0.000145648	0.000132984	0.000165709	0.373184	0.0594757			0.00020772	0.0001459
431376	Intergenic_446_431214_431567	Intergenic_446_431214_431567	431214	431567	.	Intergenic_446_431214_431567	Intergenic_446_431214_431567	NA	NA	0.000122853	0.000120424	0.00010936	0.000202147	0.000248815	0.000214697	0.00022785	0.373184	7.19e-16	0.52622	-0.926261	0.000117546	0.000223377
431381	Intergenic_446_431214_431567	Intergenic_446_431214_431567	431214	431567	.	Intergenic_446_431214_431567	Intergenic_446_431214_431567	NA	NA	0.000195731	0.0001857	0.000178476	0.000112304	0.000143625	0.000169835	0.000115405	1.86592	2.29615			0.000186636	0.000135292
431424	Intergenic_446_431214_431567	Intergenic_446_431214_431567	431214	431567	.	Intergenic_446_431214_431567	Intergenic_446_431214_431567	NA	NA	0.000124935	0.000126051	0.000100611	0.000204393	0.000178014	0.000197073	0.000210096	0.373184	8.94e-09	0.593731	-0.752118	0.000117199	0.000197394
431745	OG1RF_RS02235	OG1RF_10417	431568	433754	+	pbp2A	penicillin-binding_protein_2A	AEA93104.1	PF00912,PF00905	9.99e-05	0.000120424	0.000119859	0.000125781	0.000153739	0.000110553	0.000112445	34785.6	58610.7			0.000113394	0.000125629
431885	OG1RF_RS02235	OG1RF_10417	431568	433754	+	pbp2A	penicillin-binding_protein_2A	AEA93104.1	PF00912,PF00905	0.000318584	0.000319629	0.00032458	0.000123534	0.000123396	0.000152211	9.77e-05	0.373184	2.15e-42	2.58377	1.36948	0.000320931	0.00012421
432163	OG1RF_RS02235	OG1RF_10417	431568	433754	+	pbp2A	penicillin-binding_protein_2A	AEA93104.1	PF00912,PF00905	0.000192608	0.000182324	0.000200348	8.54e-05	7.89e-05	8.01e-05	0.000100609	0.373184	2.22e-17	2.22325	1.15267	0.00019176	8.62522e-05
432174	OG1RF_RS02235	OG1RF_10417	431568	433754	+	pbp2A	penicillin-binding_protein_2A	AEA93104.1	PF00912,PF00905	0.000238417	0.000202582	0.000237967	0.000130273	9.51e-05	0.00015862	0.000167189	0.373184	4.13e-07	1.64245	0.715848	0.000226322	0.000137795
432616	OG1RF_RS02235	OG1RF_10417	431568	433754	+	pbp2A	penicillin-binding_protein_2A	AEA93104.1	PF00912,PF00905	1.56e-05	1.35e-05	2.36e-05	8.98e-06	6.07e-06	2.72e-05	2.22e-05	159594	176866			1.75667e-05	1.61125e-05
432888	OG1RF_RS02235	OG1RF_10417	431568	433754	+	pbp2A	penicillin-binding_protein_2A	AEA93104.1	PF00912,PF00905	0.0002228	0.000212711	0.000213471	0.00016621	0.000121373	0.000113757	9.17e-05	0.373184	2.4e-11	1.75505	0.811511	0.000216327	0.00012326
432905	OG1RF_RS02235	OG1RF_10417	431568	433754	+	pbp2A	penicillin-binding_protein_2A	AEA93104.1	PF00912,PF00905	0.000160333	0.000151937	0.000175851	0.000130273	0.000115304	9.13e-05	0.000113925	0.746368	0.124522			0.000162707	0.000112701
432909	OG1RF_RS02235	OG1RF_10417	431568	433754	+	pbp2A	penicillin-binding_protein_2A	AEA93104.1	PF00912,PF00905	0.000105153	0.000110295	0.000104986	6.51e-05	4.65e-05	6.89e-05	3.99e-05	0.373184	3.31e-05	1.9385	0.954941	0.000106811	5.51e-05
432970	OG1RF_RS02235	OG1RF_10417	431568	433754	+	pbp2A	penicillin-binding_protein_2A	AEA93104.1	PF00912,PF00905	0.000170744	0.000153062	0.000197723	0.00010332	0.000141602	0.000142597	0.000180505	1034.47	1709.35			0.000173843	0.000142006
433135	OG1RF_RS02235	OG1RF_10417	431568	433754	+	pbp2A	penicillin-binding_protein_2A	AEA93104.1	PF00912,PF00905	0.000169703	0.0001238	0.00014873	7.86e-05	0.000103167	0.000112155	0.000173107	625.83	2361.51			0.000147411	0.000116757
433178	OG1RF_RS02235	OG1RF_10417	431568	433754	+	pbp2A	penicillin-binding_protein_2A	AEA93104.1	PF00912,PF00905	0.000104112	9.23e-05	9.54e-05	0.000170702	0.00013351	0.000147404	0.000105048	3.73184	8.1698			9.72707e-05	0.000139166
433243	OG1RF_RS02235	OG1RF_10417	431568	433754	+	pbp2A	penicillin-binding_protein_2A	AEA93104.1	PF00912,PF00905	4.79e-05	3.26e-05	5.86e-05	0.00021787	0.000165876	0.000241935	0.000266318	0.373184	4.97e-69	0.207923	-2.26588	4.63667e-05	0.000223
433373	OG1RF_RS02235	OG1RF_10417	431568	433754	+	pbp2A	penicillin-binding_protein_2A	AEA93104.1	PF00912,PF00905	0.000229047	0.000253228	0.00018285	0.000170702	0.000198243	0.000150608	0.000168668	24.6301	23.8786			0.000221708	0.000172055
433455	OG1RF_RS02235	OG1RF_10417	431568	433754	+	pbp2A	penicillin-binding_protein_2A	AEA93104.1	PF00912,PF00905	0.000258199	0.000253228	0.000235343	0.000157226	0.00019622	0.000232322	0.000208616	41.4234	128.106			0.000248923	0.000198596
433576	OG1RF_RS02235	OG1RF_10417	431568	433754	+	pbp2A	penicillin-binding_protein_2A	AEA93104.1	PF00912,PF00905	8.75e-05	0.000119298	6.21e-05	0.000204393	0.000155762	0.000222708	0.00022785	0.373184	8.76e-25	0.442241	-1.17709	8.96327e-05	0.000202678
433829	OG1RF_RS02240	OG1RF_10418	433817	434158	+	NA	hypothetical_protein	AEA93105.1	PF06133	0.000178032	0.00016094	0.000135606	0.000296483	0.000204311	0.000248344	0.000276675	0.373184	2.71e-10	0.616848	-0.697013	0.000158193	0.000256453
433860	OG1RF_RS02240	OG1RF_10418	433817	434158	+	NA	hypothetical_protein	AEA93105.1	PF06133	0.000124935	0.000118173	0.000118109	0.000168456	0.000151716	0.000168233	0.000168668	7.46368	4.48025			0.000120406	0.000164268
434059	OG1RF_RS02240	OG1RF_10418	433817	434158	+	NA	hypothetical_protein	AEA93105.1	PF06133	0.000148881	0.000226217	0.0001846	8.09e-05	0.000137556	0.000132984	8.29e-05	0.373184	4.15e-07	1.71816	0.780861	0.000186566	0.000108585
434097	OG1RF_RS02240	OG1RF_10418	433817	434158	+	NA	hypothetical_protein	AEA93105.1	PF06133	0.000148881	9.12e-05	0.000125983	0.000134765	0.000123396	0.000161824	0.00013168	18868.2	23141.4			0.000122021	0.000137916
434188	NA	OG1RF_10419	434168	434317	+	NA	hypothetical_protein	AEA93106.1	NA	0.000171785	0.000168818	0.000206472	0.000145995	0.000190151	0.000145802	0.000204177	74109.1	69825.4			0.000182358	0.000171531
434281	NA	OG1RF_10419	434168	434317	+	NA	hypothetical_protein	AEA93106.1	NA	0.00024987	0.000232969	0.000178476	0.000121288	0.00013351	0.000104144	0.000102089	0.373184	7.93e-14	1.91257	0.935511	0.000220438	0.000115258
434484	OG1RF_RS02245	OG1RF_10420	434314	435549	+	NA	DNA_repair_exonuclease	AEA93107.1	PF00149	0.000138469	0.000159815	0.000125983	0.00010332	8.7e-05	0.000136188	0.000113925	444.462	1086.19			0.000141422	0.000110108
434508	OG1RF_RS02245	OG1RF_10420	434314	435549	+	NA	DNA_repair_exonuclease	AEA93107.1	PF00149	0.000114524	0.000133929	0.000132107	0.000168456	0.00013351	0.000211493	0.000158311	20.5251	13.3884			0.000126853	0.000167942
434596	OG1RF_RS02245	OG1RF_10420	434314	435549	+	NA	DNA_repair_exonuclease	AEA93107.1	PF00149	0.000146798	0.000138431	0.000188099	0.000161718	0.000143625	0.000120166	0.00016423	72148.4	45486			0.000157776	0.000147435
434880	OG1RF_RS02245	OG1RF_10420	434314	435549	+	NA	DNA_repair_exonuclease	AEA93107.1	PF00149	7.29e-05	5.06e-05	5.07e-05	0.000101074	7.48e-05	0.000137791	0.000116884	0.373184	8.88e-06	0.539466	-0.890395	5.80667e-05	0.000107637
435308	OG1RF_RS02245	OG1RF_10420	434314	435549	+	NA	DNA_repair_exonuclease	AEA93107.1	PF00149	4.79e-05	4.05e-05	5.16e-05	0.000195409	0.000222517	0.000185857	0.000213055	0.373184	2.08e-56	0.228523	-2.12959	4.66667e-05	0.000204209
436376	OG1RF_RS02250	OG1RF_10421	435546	438257	+	NA	hypothetical_protein	AEA93108.1	NA	0.000144716	0.000164317	0.000155729	0.000262791	0.000204311	0.000165028	0.000233768	0.373184	0.134889			0.000154921	0.000216475
437254	OG1RF_RS02250	OG1RF_10421	435546	438257	+	NA	hypothetical_protein	AEA93108.1	NA	0.00018532	0.000168818	0.000177601	8.76e-05	0.000123396	0.000190664	0.000144996	67.9195	295.221			0.000177246	0.000136664
438549	OG1RF_RS02255	OG1RF_10422	438254	439198	+	cbf	CMP-binding-factor_1	AEA93109.1	PF01336,PF01966	0.000174909	0.000176697	0.000154854	0.000208885	0.000186105	0.000128177	0.000140557	159822	104119			0.00016882	0.000165931
438551	OG1RF_RS02255	OG1RF_10422	438254	439198	+	cbf	CMP-binding-factor_1	AEA93109.1	PF01336,PF01966	0.000159292	0.000183449	0.000172351	0.000222362	0.000240723	0.000211493	0.000190861	54.858	102.659			0.000171697	0.00021636
440158	OG1RF_RS02260	OG1RF_10423	439238	440266	-	prsA	peptidyl-prolyl_cis-trans_isomerase	AEA93110.1	PF00639	0.000164497	0.000155313	0.000144355	0.000193163	0.000188128	0.000168233	0.000159791	8093.99	12743.3			0.000154722	0.000177329
440352	Intergenic_453_440267_440429	Intergenic_453_440267_440429	440267	440429	.	Intergenic_453_440267_440429	Intergenic_453_440267_440429	NA	NA	0.000146798	0.000194704	0.000175851	0.000110058	0.000202288	0.000155415	0.00013168	10370.8	9178.37			0.000172451	0.00014986
440421	Intergenic_453_440267_440429	Intergenic_453_440267_440429	440267	440429	.	Intergenic_453_440267_440429	Intergenic_453_440267_440429	NA	NA	0.000212389	0.000204833	0.000211721	0.000442478	0.000311524	0.000435803	0.000384682	0.373184	2.97e-29	0.532612	-0.908843	0.000209648	0.000393622
440997	OG1RF_RS02270	OG1RF_10425	440775	441200	-	hit	HIT_family_protein	AEA93112.1	PF01230	9.27e-05	8.55e-05	0.000118984	0.000101074	0.000129465	0.000128177	0.000105048	10471.2	18436.3			9.90613e-05	0.000115941
441151	OG1RF_RS02270	OG1RF_10425	440775	441200	-	hit	HIT_family_protein	AEA93112.1	PF01230	0.000245705	0.000189077	0.000213471	0.000143749	0.00013351	0.000227515	0.000170148	28.7352	89.7401			0.000216084	0.00016873
441272	OG1RF_RS02275	OG1RF_10426	441263	442153	+	NA	ABC_superfamily_ATP_binding_cassette_transporter,_ABC_protein	AEA93113.1	PF00005	0.000183238	0.000183449	0.000192474	8.98e-05	0.000109236	0.000113757	0.000112445	0.373184	1.01e-07	1.75325	0.810031	0.000186387	0.000106309
441652	OG1RF_RS02275	OG1RF_10426	441263	442153	+	NA	ABC_superfamily_ATP_binding_cassette_transporter,_ABC_protein	AEA93113.1	PF00005	0.000139511	0.000128302	0.000118109	0.000141503	0.000222517	0.000128177	0.000121323	3243.34	7591.2			0.000128641	0.00015338
441900	OG1RF_RS02275	OG1RF_10426	441263	442153	+	NA	ABC_superfamily_ATP_binding_cassette_transporter,_ABC_protein	AEA93113.1	PF00005	0.000135346	0.000153062	0.000144355	0.000190917	0.000178014	0.000152211	0.000183464	746.741	1075.94			0.000144254	0.000176151
441906	OG1RF_RS02275	OG1RF_10426	441263	442153	+	NA	ABC_superfamily_ATP_binding_cassette_transporter,_ABC_protein	AEA93113.1	PF00005	0.000148881	0.00016094	0.000168852	0.000141503	0.000169922	8.65e-05	0.000116884	1046.41	208.941			0.000159558	0.000128702
442118	OG1RF_RS02275	OG1RF_10426	441263	442153	+	NA	ABC_superfamily_ATP_binding_cassette_transporter,_ABC_protein	AEA93113.1	PF00005	3.12e-06	1.13e-06	0	0.00010332	9.31e-05	0.000169835	0.000105048	0.373184	1.59e-71	0.0120234	-6.37801	1.41667e-06	0.000117826
442507	OG1RF_RS02280	OG1RF_10427	442155	443366	+	NA	ABC_superfamily_ATP_binding_cassette_transporter,_membrane_protein	AEA93114.1	PF05975	0	0	0	0	0	0	0	80748.1	NaN			0	0
442700	OG1RF_RS02280	OG1RF_10427	442155	443366	+	NA	ABC_superfamily_ATP_binding_cassette_transporter,_membrane_protein	AEA93114.1	PF05975	0.000124935	8.67e-05	0.000106735	0.000148241	0.000163854	0.000211493	0.000213055	0.373184	1.35e-09	0.576254	-0.795224	0.000106123	0.000184161
443161	OG1RF_RS02280	OG1RF_10427	442155	443366	+	NA	ABC_superfamily_ATP_binding_cassette_transporter,_membrane_protein	AEA93114.1	PF05975	4.16e-06	0	1.75e-06	0.000170702	0.000157785	0.000132984	0.000158311	0.373184	6.24e-92	0.0127141	-6.29742	1.97e-06	0.000154946
443954	OG1RF_RS02285	OG1RF_10428	443495	444274	+	ytmP	phosphotransferase_enzyme_family_protein	AEA93115.1	PF01636	3.75e-05	4.39e-05	4.02e-05	0.000235838	0.000230609	0.000190664	0.000183464	0.373184	3.87e-65	0.192884	-2.3742	4.05333e-05	0.000210144
444286	Intergenic_458_444275_444346	Intergenic_458_444275_444346	444275	444346	.	Intergenic_458_444275_444346	Intergenic_458_444275_444346	NA	NA	0.000109318	0.000144058	0.000118984	0.000119042	0.000101144	0.000174642	0.000133159	72959.3	49640.4			0.00012412	0.000131997
444354	OG1RF_RS02290	OG1RF_10429	444347	444991	+	trmB	tRNA_(guanine-N(7)-)-methyltransferase	AEA93116.1	PF02390	0.000127017	0.000108044	0.000125983	0.000139257	0.000155762	0.000110553	0.000125761	35518.9	63278.1			0.000120348	0.000132833
444380	OG1RF_RS02290	OG1RF_10429	444347	444991	+	trmB	tRNA_(guanine-N(7)-)-methyltransferase	AEA93116.1	PF02390	0.000161374	0.000186826	0.000200348	0.000339158	0.000349959	0.000322046	0.0002604	0.373184	7.85e-16	0.575196	-0.797876	0.000182849	0.000317891
444401	OG1RF_RS02290	OG1RF_10429	444347	444991	+	trmB	tRNA_(guanine-N(7)-)-methyltransferase	AEA93116.1	PF02390	7.39e-05	0.000108044	9.8e-05	0.00028076	0.000222517	0.000299615	0.000211575	0.373184	4.21e-40	0.367936	-1.44247	9.33147e-05	0.000253617
444539	OG1RF_RS02290	OG1RF_10429	444347	444991	+	trmB	tRNA_(guanine-N(7)-)-methyltransferase	AEA93116.1	PF02390	0.000118688	0.000130553	0.000153979	0.000137011	7.89e-05	8.81e-05	9.47e-05	101.879	19.1029			0.000134407	9.96777e-05
444615	OG1RF_RS02290	OG1RF_10429	444347	444991	+	trmB	tRNA_(guanine-N(7)-)-methyltransferase	AEA93116.1	PF02390	0.000123894	0.000189077	0.000135606	9.43e-05	0.000135533	0.000131382	7.84e-05	31.3475	27.653			0.000149526	0.000109904
444940	OG1RF_RS02290	OG1RF_10429	444347	444991	+	trmB	tRNA_(guanine-N(7)-)-methyltransferase	AEA93116.1	PF02390	0.000206142	0.000199206	0.00021522	0.000101074	0.000169922	9.45e-05	0.000112445	0.373184	1.47e-09	1.73123	0.791794	0.000206856	0.000119485
445951	OG1RF_RS02300	OG1RF_10431	445940	446902	+	fruK	1-phosphofructokinase	AEA93118.1	PF00294	0	2.25e-06	0	0.000163964	0.000123396	0.00015862	0.000110966	0.373184	2.82e-84	0.00538652	-7.53643	7.5e-07	0.000139237
445985	OG1RF_RS02300	OG1RF_10431	445940	446902	+	fruK	1-phosphofructokinase	AEA93118.1	PF00294	0.000216554	0.000155313	0.000195973	0.000251561	0.000258929	0.000275581	0.000230809	0.373184	0.276571			0.00018928	0.00025422
446124	OG1RF_RS02300	OG1RF_10431	445940	446902	+	fruK	1-phosphofructokinase	AEA93118.1	PF00294	0.00017595	0.000248726	0.000223094	0.000110058	7.48e-05	0.000112155	0.000106527	0.373184	5.53e-18	2.14029	1.09781	0.000215923	0.000100885
446174	OG1RF_RS02300	OG1RF_10431	445940	446902	+	fruK	1-phosphofructokinase	AEA93118.1	PF00294	0.000286309	0.000281364	0.00025459	8.31e-05	6.88e-05	6.89e-05	0.000105048	0.373184	4.4e-49	3.36461	1.75044	0.000274088	8.1462e-05
446325	OG1RF_RS02300	OG1RF_10431	445940	446902	+	fruK	1-phosphofructokinase	AEA93118.1	PF00294	0.000172826	0.000209335	0.000172351	0.000105566	4.25e-05	0.000116962	8.73e-05	0.373184	1.34e-13	2.09847	1.06934	0.000184837	8.8082e-05
446880	OG1RF_RS02300	OG1RF_10431	445940	446902	+	fruK	1-phosphofructokinase	AEA93118.1	PF00294	0.00013014	0.00011142	0.000104111	0.000168456	0.000178014	0.000185857	0.000193821	0.373184	2.56e-05	0.634712	-0.655827	0.000115224	0.000181537
447296	OG1RF_RS02305	OG1RF_10432	446907	448331	+	NA	PTS_family_fructose_porter_component_IIBC	AEA93119.1	PF02379,PF02378	1.46e-05	1.01e-05	2.1e-05	4.49e-05	3.44e-05	4.65e-05	5.77e-05	0.373184	1.9e-05	0.332062	-1.59048	1.52333e-05	4.5875e-05
447833	OG1RF_RS02305	OG1RF_10432	446907	448331	+	NA	PTS_family_fructose_porter_component_IIBC	AEA93119.1	PF02379,PF02378	0.000108277	9.57e-05	0.000124233	0.000105566	7.48e-05	0.000142597	7.55e-05	60700.2	48799.2			0.000109403	9.96157e-05
447876	OG1RF_RS02305	OG1RF_10432	446907	448331	+	NA	PTS_family_fructose_porter_component_IIBC	AEA93119.1	PF02379,PF02378	0.000250911	0.000230718	0.000226594	0.00010332	9.91e-05	0.000157017	0.000136118	0.373184	1.2e-13	1.90553	0.930196	0.000236074	0.000123889
448052	OG1RF_RS02305	OG1RF_10432	446907	448331	+	NA	PTS_family_fructose_porter_component_IIBC	AEA93119.1	PF02379,PF02378	0.000104112	9.79e-05	0.000101486	0.000253807	0.000299387	0.000213095	0.000214534	0.373184	4.75e-30	0.412576	-1.27727	0.000101166	0.000245206
448733	OG1RF_RS02310	OG1RF_10433	448353	448814	+	NA	PTS_family_fructose/mannitol_(fru)_porter_component_IIA	AEA93120.1	PF00359	0.000183238	0.000163191	0.000211721	9.43e-05	9.71e-05	6.73e-05	0.000109486	0.373184	7.08e-14	2.02126	1.01526	0.00018605	9.20465e-05
448787	OG1RF_RS02310	OG1RF_10433	448353	448814	+	NA	PTS_family_fructose/mannitol_(fru)_porter_component_IIA	AEA93120.1	PF00359	0.000140552	0.000131678	0.000119859	0.00015498	0.000151716	0.00012978	0.000150914	20442.3	24451.8			0.000130696	0.000146848
449628	OG1RF_RS02315	OG1RF_10434	448811	449788	+	lacD1	tagatose-bisphosphate_aldolase	AEA93121.1	PF01791	9.47e-05	9.12e-05	0.000117234	0.000105566	5.06e-05	0.000112155	7.4e-05	16949.3	11381.1			0.000101045	8.55803e-05
449894	Intergenic_464_449789_449976	Intergenic_464_449789_449976	449789	449976	.	Intergenic_464_449789_449976	Intergenic_464_449789_449976	NA	NA	0.000191567	0.000230718	0.000209971	0.000170702	0.000125419	0.000157017	0.000230809	306.757	897.144			0.000210752	0.000170987
450277	OG1RF_RS02320	OG1RF_10435	449977	450510	+	NA	hypothetical_protein	AEA93122.1	PF04167	0.000188443	0.000191327	0.000132107	5.84e-05	4.05e-05	6.25e-05	3.85e-05	0.373184	1.32e-29	3.41422	1.77156	0.000170626	4.9975e-05
450419	OG1RF_RS02320	OG1RF_10435	449977	450510	+	NA	hypothetical_protein	AEA93122.1	PF04167	0.000127017	0.000130553	0.000117234	8.98e-05	0.00010519	0.000102542	0.000142036	26363.2	44162.5			0.000124935	0.000109892
450467	OG1RF_RS02320	OG1RF_10435	449977	450510	+	NA	hypothetical_protein	AEA93122.1	PF04167	0.000104112	0.000132804	0.000111985	7.64e-05	5.46e-05	9.29e-05	0.000119843	191.07	754.712			0.0001163	8.59357e-05
450680	OG1RF_RS02325	OG1RF_10436	450598	451029	-	NA	GNAT_family_acetyltransferase	AEA93123.1	PF00583	7.7e-05	6.75e-05	7.87e-05	0.000220116	0.000208357	0.000317239	0.000221932	0.373184	4.36e-51	0.307551	-1.7011	7.44e-05	0.000241911
451021	OG1RF_RS02325	OG1RF_10436	450598	451029	-	NA	GNAT_family_acetyltransferase	AEA93123.1	PF00583	0.000304008	0.000219464	0.000269463	9.21e-05	0.00010519	0.000102542	0.000108007	0.373184	3.19e-34	2.59231	1.37424	0.000264312	0.00010196
451482	OG1RF_RS02330	OG1RF_10437	451105	452319	+	NA	putative_permease	AEA93124.1	PF01594	0.000121811	0.000122675	7.7e-05	0.000175194	0.000240723	0.000176244	0.000211575	0.373184	6.43e-14	0.533319	-0.906928	0.000107162	0.000200934
451745	OG1RF_RS02330	OG1RF_10437	451105	452319	+	NA	putative_permease	AEA93124.1	PF01594	0.000283186	0.000236346	0.00029046	0.000119042	0.000214426	0.000128177	0.0001302	0.373184	1.11e-16	1.82478	0.867726	0.000269997	0.000147961
451922	OG1RF_RS02330	OG1RF_10437	451105	452319	+	NA	putative_permease	AEA93124.1	PF01594	0.000225924	0.000216087	0.000234468	0.000137011	7.69e-05	0.000112155	9.62e-05	0.373184	4.07e-20	2.13603	1.09493	0.000225493	0.000105567
452221	OG1RF_RS02330	OG1RF_10437	451105	452319	+	NA	putative_permease	AEA93124.1	PF01594	0.000136387	0.000135055	0.000119859	0.000150487	0.000159808	0.000124973	0.000171627	7185.28	6891.32			0.000130434	0.000151724
452540	OG1RF_RS02335	OG1RF_10438	452494	453873	+	NA	hemolysin	AEA93125.1	PF01595,PF00571,PF03471	0.000159292	0.000118173	0.000160103	6.74e-05	6.88e-05	8.33e-05	9.03e-05	0.373184	2.73e-07	1.88323	0.913208	0.000145856	7.745e-05
452853	OG1RF_RS02335	OG1RF_10438	452494	453873	+	NA	hemolysin	AEA93125.1	PF01595,PF00571,PF03471	0	0	0	0	0	0	0	80362.6	NaN			0	0
453110	OG1RF_RS02335	OG1RF_10438	452494	453873	+	NA	hemolysin	AEA93125.1	PF01595,PF00571,PF03471	0.000154086	0.000154187	0.000144355	0.000161718	0.000188128	0.000155415	0.000193821	5740.69	5169.37			0.000150876	0.00017477
453282	OG1RF_RS02335	OG1RF_10438	452494	453873	+	NA	hemolysin	AEA93125.1	PF01595,PF00571,PF03471	0.00021343	0.000231844	0.000196848	5.39e-05	5.26e-05	8.17e-05	8.88e-05	0.373184	1.34e-32	3.09084	1.628	0.000214041	6.925e-05
453549	OG1RF_RS02335	OG1RF_10438	452494	453873	+	NA	hemolysin	AEA93125.1	PF01595,PF00571,PF03471	0.000286309	0.000283615	0.00029046	0.000143749	0.000113281	0.000237128	0.000147955	0.373184	2.78e-14	1.78657	0.837191	0.000286795	0.000160528
453665	OG1RF_RS02335	OG1RF_10438	452494	453873	+	NA	hemolysin	AEA93125.1	PF01595,PF00571,PF03471	0.000326913	0.000290368	0.000304458	5.84e-05	7.28e-05	9.13e-05	7.4e-05	0.373184	1.61e-68	4.14498	2.05136	0.000307246	7.4125e-05
453729	OG1RF_RS02335	OG1RF_10438	452494	453873	+	NA	hemolysin	AEA93125.1	PF01595,PF00571,PF03471	0.000285268	0.000254353	0.000219595	7.86e-05	0.000113281	0.000173039	0.000139077	0.373184	1.53e-16	2.00852	1.00613	0.000253072	0.000125999
455415	OG1RF_RS02340	OG1RF_10439	454047	455621	+	prfC	peptide_chain_release_factor_RF3	AEA93126.1	PF00009,PF03144	7.08e-05	7.65e-05	8.31e-05	1.35e-05	8.09e-06	9.61e-06	1.92e-05	0.373184	2.14e-19	6.09524	2.60768	7.68e-05	1.26e-05
455756	Intergenic_469_455622_455794	Intergenic_469_455622_455794	455622	455794	.	Intergenic_469_455622_455794	Intergenic_469_455622_455794	NA	NA	0.000131182	0.000149686	0.000136481	0.000143749	0.000184082	8.81e-05	0.000143516	165096	168967			0.000139116	0.000139862
457239	OG1RF_RS02355	OG1RF_10442	456968	458038	+	NA	putative_lipoprotein	AEA93129.1	NA	0.000264445	0.000186826	0.000251965	0.000152733	0.000218471	0.000140995	0.000158311	0.373184	0.00495456	1.39841	0.483788	0.000234412	0.000167628
457246	OG1RF_RS02355	OG1RF_10442	456968	458038	+	NA	putative_lipoprotein	AEA93129.1	NA	0.000197813	0.000147435	0.000178476	0.00017744	0.000204311	0.000243537	0.000221932	398.934	246.541			0.000174575	0.000211805
457889	OG1RF_RS02355	OG1RF_10442	456968	458038	+	NA	putative_lipoprotein	AEA93129.1	NA	7.39e-05	9.12e-05	8.84e-05	9.66e-05	0.000131487	0.000118564	0.00013168	10.4492	8.48848			8.45e-05	0.000119583
458486	Intergenic_473_458396_458589	Intergenic_473_458396_458589	458396	458589	.	Intergenic_473_458396_458589	Intergenic_473_458396_458589	NA	NA	1.04e-06	2.25e-06	1.75e-06	0.000134765	8.09e-05	0.000134586	0.000127241	0.373184	4.02e-71	0.0140735	-6.15087	1.68e-06	0.000119373
458505	Intergenic_473_458396_458589	Intergenic_473_458396_458589	458396	458589	.	Intergenic_473_458396_458589	Intergenic_473_458396_458589	NA	NA	1.04e-06	3.38e-06	5.25e-06	0.000202147	0.000143625	0.000149006	0.000128721	0.373184	2.51e-88	0.020679	-5.59569	3.22333e-06	0.000155875
458510	Intergenic_473_458396_458589	Intergenic_473_458396_458589	458396	458589	.	Intergenic_473_458396_458589	Intergenic_473_458396_458589	NA	NA	6.77e-05	6.42e-05	6.04e-05	0.000163964	0.000192174	0.000174642	0.000158311	0.373184	1.01e-25	0.372084	-1.4263	6.41e-05	0.000172273
458863	OG1RF_RS02365	OG1RF_10444	458590	460830	-	clpE	ATP-dependent_Clp_protease	AEA93131.1	PF00004,PF02151,PF07724	0	0	0	2.25e-06	0	0	0	41746.2	165030			0	5.625e-07
459796	OG1RF_RS02365	OG1RF_10444	458590	460830	-	clpE	ATP-dependent_Clp_protease	AEA93131.1	PF00004,PF02151,PF07724	9.79e-05	0.000118173	0.00011111	0.000181933	0.000169922	0.000190664	0.000224891	0.373184	2.27e-10	0.568463	-0.814862	0.000109061	0.000191853
459909	OG1RF_RS02365	OG1RF_10444	458590	460830	-	clpE	ATP-dependent_Clp_protease	AEA93131.1	PF00004,PF02151,PF07724	0	0	0	0	0	0	0	80543.9	NaN			0	0
460651	OG1RF_RS02365	OG1RF_10444	458590	460830	-	clpE	ATP-dependent_Clp_protease	AEA93131.1	PF00004,PF02151,PF07724	0.000171785	0.000163191	0.000180225	0.000249315	0.000127442	0.000157017	0.000218973	28304.9	39918.1			0.000171734	0.000188187
460933	Intergenic_474_460831_460955	Intergenic_474_460831_460955	460831	460955	.	Intergenic_474_460831_460955	Intergenic_474_460831_460955	NA	NA	0	0	0	0	0	1.6e-06	0	48498.6	165030			0	4e-07
461297	OG1RF_RS02375	OG1RF_10446	461132	461323	+	NA	hypothetical_protein	AEA93133.1	NA	0.000246746	0.000209335	0.000251965	4.72e-05	8.9e-05	9.45e-05	8.14e-05	0.373184	3.69e-37	3.02487	1.59687	0.000236015	7.8025e-05
463612	OG1RF_RS02390	OG1RF_10449	463532	464611	-	NA	hypothetical_protein	AEA93136.1	PF06030	0.00016658	0.000166567	0.000165352	0.000168456	0.000121373	0.000139393	0.000152393	13865.3	11730.6			0.000166166	0.000145404
463886	OG1RF_RS02390	OG1RF_10449	463532	464611	-	NA	hypothetical_protein	AEA93136.1	PF06030	0.000172826	0.000157564	0.00014873	0.000186425	0.000165876	0.000169835	0.000165709	48482.6	57517.7			0.000159707	0.000171961
464533	OG1RF_RS02390	OG1RF_10449	463532	464611	-	NA	hypothetical_protein	AEA93136.1	PF06030	1.67e-05	1.91e-05	2.71e-05	0.000289744	0.000218471	0.000240333	0.000263359	0.373184	7.48e-120	0.0828798	-3.59284	2.09667e-05	0.000252977
465032	OG1RF_RS02395	OG1RF_10450	464647	465384	-	NA	WxL_domain_surface_protein	AEA93137.1	NA	0.000469547	0.000499702	0.000500431	0.000354881	0.000250837	0.000384532	0.000301827	0.373184	9.35e-15	1.51661	0.600848	0.000489893	0.000323019
465079	OG1RF_RS02395	OG1RF_10450	464647	465384	-	NA	WxL_domain_surface_protein	AEA93137.1	NA	0.000139511	0.000129427	0.000128607	5.84e-05	6.88e-05	8.33e-05	5.77e-05	0.373184	1.7e-07	1.97636	0.982846	0.000132515	6.705e-05
465146	OG1RF_RS02395	OG1RF_10450	464647	465384	-	NA	WxL_domain_surface_protein	AEA93137.1	NA	0.000142634	0.0001238	0.000136481	0.000123534	7.08e-05	0.000185857	0.000113925	60337.1	80744.4			0.000134305	0.000123529
465924	OG1RF_RS02400	OG1RF_10451	465439	467814	-	NA	hypothetical_protein	AEA93138.1	NA	0.000104112	0.000169944	0.000114609	0.00015498	0.000139579	0.000216299	0.000137598	363.481	152.356			0.000129555	0.000162114
466823	OG1RF_RS02400	OG1RF_10451	465439	467814	-	NA	hypothetical_protein	AEA93138.1	NA	3.12e-05	3.71e-05	3.76e-05	0.000204393	0.000295341	0.00033967	0.000298868	0.373184	8.32e-122	0.124048	-3.01103	3.53e-05	0.000284568
467193	OG1RF_RS02400	OG1RF_10451	465439	467814	-	NA	hypothetical_protein	AEA93138.1	NA	0.000206142	0.000150811	0.000172351	0.000168456	9.51e-05	0.000123371	0.000124282	2.98547	1.01569			0.000176435	0.000127802
467686	OG1RF_RS02400	OG1RF_10451	465439	467814	-	NA	hypothetical_protein	AEA93138.1	NA	0.000163456	0.000194704	0.000161853	0.00010332	0.000161831	0.000169835	0.000176066	15296.8	34849.2			0.000173338	0.000152763
467795	OG1RF_RS02400	OG1RF_10451	465439	467814	-	NA	hypothetical_protein	AEA93138.1	NA	0.000245705	0.000230718	0.000257215	0.000148241	0.000218471	0.000203482	0.0001953	14.9274	15.6433			0.000244546	0.000191374
468267	OG1RF_RS02405	OG1RF_10452	468057	469361	+	tig	trigger_factor	AEA93139.1	PF05697,PF00254,PF05698	4.58e-05	3.49e-05	4.9e-05	0.000244823	0.00025286	0.000288399	0.000235248	0.373184	1.71e-89	0.169322	-2.56216	4.32333e-05	0.000255332
469369	Intergenic_482_469362_469472	Intergenic_482_469362_469472	469362	469472	.	Intergenic_482_469362_469472	Intergenic_482_469362_469472	NA	NA	0.000191567	0.000196955	0.00014873	7.86e-05	6.47e-05	6.73e-05	5.77e-05	0.373184	9.19e-23	2.66991	1.41679	0.000179084	6.7075e-05
470248	OG1RF_RS02415	OG1RF_10454	470182	472104	-	fruA	PTS_family_fructose_porter,_IIABC_component	AEA93141.1	PF00359,PF02379,PF02378	0.000139511	0.000168818	0.000165352	0.000121288	0.000141602	0.000126575	0.000165709	17259	21641.1			0.000157894	0.000138793
470260	OG1RF_RS02415	OG1RF_10454	470182	472104	-	fruA	PTS_family_fructose_porter,_IIABC_component	AEA93141.1	PF00359,PF02379,PF02378	9.58e-05	9.23e-05	9.19e-05	9.66e-05	6.27e-05	6.41e-05	7.99e-05	8344.02	5394.08			9.33333e-05	7.5825e-05
470266	OG1RF_RS02415	OG1RF_10454	470182	472104	-	fruA	PTS_family_fructose_porter,_IIABC_component	AEA93141.1	PF00359,PF02379,PF02378	4.89e-05	2.7e-05	4.55e-05	6.29e-05	5.66e-05	4.33e-05	3.99e-05	13449.2	36654.8			4.04667e-05	5.0675e-05
470269	OG1RF_RS02415	OG1RF_10454	470182	472104	-	fruA	PTS_family_fructose_porter,_IIABC_component	AEA93141.1	PF00359,PF02379,PF02378	0.000205101	0.000163191	0.000160978	0.000285252	0.000297364	0.000262764	0.000278155	0.373184	6.04e-10	0.628101	-0.670932	0.000176423	0.000280884
470707	OG1RF_RS02415	OG1RF_10454	470182	472104	-	fruA	PTS_family_fructose_porter,_IIABC_component	AEA93141.1	PF00359,PF02379,PF02378	8.64e-05	8.22e-05	6.3e-05	9.66e-05	0.000141602	0.000121769	9.03e-05	4.47821	6.24689			7.72e-05	0.000112568
471732	OG1RF_RS02415	OG1RF_10454	470182	472104	-	fruA	PTS_family_fructose_porter,_IIABC_component	AEA93141.1	PF00359,PF02379,PF02378	6.56e-05	7.54e-05	6.65e-05	4.27e-05	8.5e-05	5.13e-05	5.18e-05	25542.6	20393.4			6.91667e-05	5.77e-05
471816	OG1RF_RS02415	OG1RF_10454	470182	472104	-	fruA	PTS_family_fructose_porter,_IIABC_component	AEA93141.1	PF00359,PF02379,PF02378	8.33e-06	1.01e-05	8.75e-06	6.29e-05	6.27e-05	4.65e-05	6.07e-05	0.373184	3.25e-18	0.15567	-2.68344	9.06e-06	5.82e-05
471974	OG1RF_RS02415	OG1RF_10454	470182	472104	-	fruA	PTS_family_fructose_porter,_IIABC_component	AEA93141.1	PF00359,PF02379,PF02378	3.33e-05	3.94e-05	4.02e-05	4.49e-05	3.64e-05	1.44e-05	4.14e-05	119021	86376			3.76333e-05	3.4275e-05
472482	OG1RF_RS02420	OG1RF_10455	472128	473045	-	fruK2	1-phosphofructokinase	AEA93142.1	PF00294	4.27e-05	5.63e-05	5.6e-05	6.06e-05	4.45e-05	4.81e-05	5.77e-05	144401	175081			5.16667e-05	5.2725e-05
472545	OG1RF_RS02420	OG1RF_10455	472128	473045	-	fruK2	1-phosphofructokinase	AEA93142.1	PF00294	0	0	0	2.7e-05	6.27e-05	6.89e-05	6.07e-05	0.373184	5.25e-33	0	#NUM!	0	5.4825e-05
472986	OG1RF_RS02420	OG1RF_10455	472128	473045	-	fruK2	1-phosphofructokinase	AEA93142.1	PF00294	0.000132223	8.67e-05	0.000115484	7.86e-05	8.7e-05	9.29e-05	7.25e-05	306.757	165.95			0.000111469	8.275e-05
473666	OG1RF_RS02425	OG1RF_10456	473042	473800	-	lacR	lactose_PTS_family_porter_repressor	AEA93143.1	PF08220,PF00455	3.12e-06	3.38e-06	2.62e-06	0.000157226	0.000234654	0.000147404	0.000116884	0.373184	1.21e-93	0.0185318	-5.75385	3.04e-06	0.000164042
474197	OG1RF_RS02430	OG1RF_10457	473933	475510	-	NA	voltage-gated_chloride_channel_family_protein	AEA93144.1	PF00654,PF02080	0	1.13e-06	0	5.39e-05	5.26e-05	6.89e-05	3.55e-05	0.373184	2.25e-29	0.00714399	-7.12906	3.76667e-07	5.2725e-05
474274	OG1RF_RS02430	OG1RF_10457	473933	475510	-	NA	voltage-gated_chloride_channel_family_protein	AEA93144.1	PF00654,PF02080	0.000121811	7.32e-05	9.71e-05	0.000235838	0.000200265	0.000153813	0.000155352	0.373184	1.15e-10	0.522606	-0.936205	9.73703e-05	0.000186317
474431	OG1RF_RS02430	OG1RF_10457	473933	475510	-	NA	voltage-gated_chloride_channel_family_protein	AEA93144.1	PF00654,PF02080	0.000266528	0.000266733	0.000283461	0.00015498	0.000141602	0.000227515	0.000137598	0.373184	4.18e-10	1.64572	0.718716	0.000272241	0.000165424
474722	OG1RF_RS02430	OG1RF_10457	473933	475510	-	NA	voltage-gated_chloride_channel_family_protein	AEA93144.1	PF00654,PF02080	5.52e-05	5.74e-05	7.52e-05	0.000289744	0.000271066	0.000269173	0.000254482	0.373184	3.2e-74	0.230897	-2.11468	6.26e-05	0.000271116
475478	OG1RF_RS02430	OG1RF_10457	473933	475510	-	NA	voltage-gated_chloride_channel_family_protein	AEA93144.1	PF00654,PF02080	0.000245705	0.00019808	0.000225719	0.00011455	0.00014767	8.97e-05	0.000153873	0.373184	9.65e-11	1.7649	0.819583	0.000223168	0.000126448
477697	OG1RF_RS02435	OG1RF_10458	475540	477915	+	pcrA	ATP-dependent_DNA_helicase_PcrA	AEA93145.1	PF00580	0.000233212	0.000217213	0.000234468	6.51e-05	5.26e-05	0.000113757	7.69e-05	0.373184	3.78e-34	2.96147	1.56631	0.000228298	7.70892e-05
477699	OG1RF_RS02435	OG1RF_10458	475540	477915	+	pcrA	ATP-dependent_DNA_helicase_PcrA	AEA93145.1	PF00580	9.47e-05	9.57e-05	7.35e-05	0.000119042	7.48e-05	0.00010094	9.03e-05	54963.3	60767.6			8.79667e-05	9.62705e-05
480116	NA	OG1RF_10460	480068	480283	-	NA	hypothetical_protein	AEA93147.1	NA	0.000201978	0.000175571	0.00014523	9.43e-05	7.28e-05	0.000153813	8.88e-05	0.373184	3.12e-05	1.70129	0.766625	0.00017426	0.000102428
480122	NA	OG1RF_10460	480068	480283	-	NA	hypothetical_protein	AEA93147.1	NA	0.000155127	0.000127176	0.000161853	0.00016621	0.000141602	0.000118564	0.000153873	156528	116702			0.000148052	0.000145062
480200	NA	OG1RF_10460	480068	480283	-	NA	hypothetical_protein	AEA93147.1	NA	0.000112441	9.57e-05	0.000101486	0.000181933	0.000186105	0.000193868	0.000180505	0.373184	5.55e-10	0.556075	-0.846649	0.000103209	0.000185603
480428	Intergenic_490_480284_480631	Intergenic_490_480284_480631	480284	480631	.	Intergenic_490_480284_480631	Intergenic_490_480284_480631	NA	NA	6.04e-05	6.53e-05	6.3e-05	0.000208885	0.000194197	0.00025315	0.000207136	0.373184	5.04e-48	0.291417	-1.77884	6.29e-05	0.000215842
484866	OG1RF_RS02465	OG1RF_10464	483876	484964	+	yegS	lipid_kinase_YegS	AEA93151.1	PF00781	0.000124935	8.67e-05	0.000132982	0.000215624	0.000184082	0.000227515	0.0001953	0.373184	1.23e-10	0.558635	-0.840021	0.000114872	0.00020563
484977	Intergenic_494_484965_485130	Intergenic_494_484965_485130	484965	485130	.	Intergenic_494_484965_485130	Intergenic_494_484965_485130	NA	NA	3.12e-05	3.26e-05	3.32e-05	8.76e-05	3.44e-05	5.13e-05	6.07e-05	2.98547	3.6671			3.23333e-05	5.85e-05
485871	OG1RF_RS02470	OG1RF_10465	485131	486537	+	rumA	23S_rRNA_(uracil-5-)-methyltransferase	AEA93152.1	PF01938,PF01555	0.000136387	0.0001238	0.000141731	6.96e-05	9.31e-05	8.33e-05	9.77e-05	0.373184	0.10702			0.000133973	8.5925e-05
485894	OG1RF_RS02470	OG1RF_10465	485131	486537	+	rumA	23S_rRNA_(uracil-5-)-methyltransferase	AEA93152.1	PF01938,PF01555	0.000246746	0.000213837	0.000241467	7.19e-05	4.25e-05	4.33e-05	0.000108007	0.373184	1.03e-43	3.52293	1.81678	0.000234017	6.64268e-05
485951	OG1RF_RS02470	OG1RF_10465	485131	486537	+	rumA	23S_rRNA_(uracil-5-)-methyltransferase	AEA93152.1	PF01938,PF01555	0.000184279	0.000182324	0.000201222	0.000159472	0.000129465	0.000165028	0.000115405	10.4492	4.23592			0.000189275	0.000142342
486969	OG1RF_RS02480	OG1RF_10467	486819	487136	+	NA	putative_thioredoxin	AEA93154.1	NA	2.08e-06	1.13e-06	0	9.21e-05	6.27e-05	8.33e-05	9.62e-05	0.373184	5.92e-49	0.0128029	-6.28739	1.07e-06	8.3575e-05
487044	OG1RF_RS02480	OG1RF_10467	486819	487136	+	NA	putative_thioredoxin	AEA93154.1	NA	0.000247787	0.000261106	0.000232718	0.000206639	0.000161831	0.000230719	0.000236727	1019.54	2605.69			0.000247204	0.000208979
487311	OG1RF_RS02485	OG1RF_10468	487179	488144	-	NA	LuxR_family_transcriptional_regulator	AEA93155.1	PF00196	0.000192608	0.000145184	0.000153979	0.000134765	0.00014767	0.000160222	0.000181984	100171	129510			0.000163924	0.00015616
487571	OG1RF_RS02485	OG1RF_10468	487179	488144	-	NA	LuxR_family_transcriptional_regulator	AEA93155.1	PF00196	0	0	1.75e-06	0.00011455	0.000111259	9.93e-05	8.29e-05	0.373184	7.68e-60	0.00571883	-7.45006	5.83333e-07	0.000102002
487607	OG1RF_RS02485	OG1RF_10468	487179	488144	-	NA	LuxR_family_transcriptional_regulator	AEA93155.1	PF00196	0.000123894	0.000144058	0.000123358	0.000123534	0.000101144	0.000108951	0.000112445	12515.8	11811			0.000130437	0.000111518
488290	Intergenic_498_488145_488422	Intergenic_498_488145_488422	488145	488422	.	Intergenic_498_488145_488422	Intergenic_498_488145_488422	NA	NA	0.000188443	0.000172195	0.00021697	0.00011455	0.00011935	0.000140995	0.000119843	0.373184	0.000157832	1.55667	0.638464	0.000192536	0.000123684
489148	OG1RF_RS02490	OG1RF_10469	488423	489442	+	argF	ornithine_carbamoyltransferase	AEA93156.1	PF02729,PF00185	6.04e-05	9.9e-05	5.77e-05	0.000220116	0.000216448	0.000233924	0.000124282	0.373184	1.12e-30	0.364214	-1.45714	7.23667e-05	0.000198692
490004	OG1RF_RS02495	OG1RF_10470	489509	490885	+	NA	amino_acid_permease	AEA93157.1	PF00324	0.000252993	0.00019808	0.000210846	0.000134765	0.000161831	0.000120166	6.95e-05	0.373184	2.57e-13	1.81499	0.859958	0.00022064	0.000121566
491314	OG1RF_RS02500	OG1RF_10471	490878	491975	+	aguA	agmatine_deiminase	AEA93158.1	PF04371	6.35e-05	0.000106918	0.000114609	0.000265038	0.000309501	0.000257957	0.000307746	0.373184	4.1e-53	0.333294	-1.58513	9.5009e-05	0.000285061
491365	OG1RF_RS02500	OG1RF_10471	490878	491975	+	aguA	agmatine_deiminase	AEA93158.1	PF04371	0.000163456	0.000191327	0.00017935	0.000334666	0.000267021	0.000261161	0.000205657	0.373184	3.6e-05	0.666518	-0.585285	0.000178044	0.000267126
491771	OG1RF_RS02500	OG1RF_10471	490878	491975	+	aguA	agmatine_deiminase	AEA93158.1	PF04371	0.000310255	0.000258855	0.000289585	0.000172948	0.000163854	0.000173039	0.000201218	0.373184	1.02e-09	1.61017	0.687214	0.000286232	0.000177765
491787	OG1RF_RS02500	OG1RF_10471	490878	491975	+	aguA	agmatine_deiminase	AEA93158.1	PF04371	9.68e-05	0.000118173	0.000110235	0.00021787	0.000137556	0.000201879	0.000167189	0.373184	1.11e-06	0.598501	-0.740573	0.000108403	0.000181124
492229	OG1RF_RS02505	OG1RF_10472	491987	492916	+	arcC-3	carbamate_kinase	AEA93159.1	PF00696	6.98e-05	8.78e-05	0.000121608	0.000143749	0.000186105	0.000221106	0.000208616	0.373184	2.4e-16	0.490112	-1.02882	9.30693e-05	0.000189894
492784	OG1RF_RS02505	OG1RF_10472	491987	492916	+	arcC-3	carbamate_kinase	AEA93159.1	PF00696	0.000109318	6.42e-05	7.7e-05	0.000197655	0.000117327	0.000203482	0.000217493	0.373184	7.01e-20	0.453863	-1.13967	8.3506e-05	0.000183989
492787	OG1RF_RS02505	OG1RF_10472	491987	492916	+	arcC-3	carbamate_kinase	AEA93159.1	PF00696	0.000199896	0.000217213	0.000212596	0.000208885	0.000155762	0.000137791	0.000108007	0.373184	0.0302087	1.3754	0.459852	0.000209902	0.000152611
492801	OG1RF_RS02505	OG1RF_10472	491987	492916	+	arcC-3	carbamate_kinase	AEA93159.1	PF00696	1.04e-06	3.38e-06	0	0.000213378	0.000137556	0.000189062	0.000168668	0.373184	3.78e-108	0.00831612	-6.90987	1.47333e-06	0.000177166
493100	Intergenic_502_492917_493112	Intergenic_502_492917_493112	492917	493112	.	Intergenic_502_492917_493112	Intergenic_502_492917_493112	NA	NA	0.000218636	0.0003095	0.000258964	0.000215624	0.000299387	0.000249946	0.000247084	103032	111716			0.000262367	0.00025301
493165	OG1RF_RS02510	OG1RF_10473	493113	494699	+	NA	amidase	AEA93160.1	PF01425	9.06e-05	9.34e-05	0.000104986	0.000244823	0.000244769	0.000216299	0.000190861	0.373184	8.12e-25	0.429678	-1.21867	9.63287e-05	0.000224188
493408	OG1RF_RS02510	OG1RF_10473	493113	494699	+	NA	amidase	AEA93160.1	PF01425	3.44e-05	5.4e-05	4.81e-05	0.0002291	0.000178014	0.000163426	0.00016423	0.373184	2.78e-45	0.247697	-2.01335	4.55e-05	0.000183693
493630	OG1RF_RS02510	OG1RF_10473	493113	494699	+	NA	amidase	AEA93160.1	PF01425	0.000165539	0.000196955	0.000160978	0.000134765	7.89e-05	7.69e-05	0.0001302	0.373184	2.96e-05	1.65879	0.730135	0.000174491	0.000105191
494071	OG1RF_RS02510	OG1RF_10473	493113	494699	+	NA	amidase	AEA93160.1	PF01425	0.000159292	0.000117047	0.00014348	0.000224608	0.000192174	0.000283592	0.000247084	0.373184	1.64e-11	0.590801	-0.759257	0.00013994	0.000236864
495029	Intergenic_503_494700_495253	Intergenic_503_494700_495253	494700	495253	.	Intergenic_503_494700_495253	Intergenic_503_494700_495253	NA	NA	0.000193649	0.000211586	0.00022222	5.62e-05	5.06e-05	4.65e-05	3.11e-05	0.373184	4.45e-51	4.53691	2.18171	0.000209152	4.61e-05
495135	Intergenic_503_494700_495253	Intergenic_503_494700_495253	494700	495253	.	Intergenic_503_494700_495253	Intergenic_503_494700_495253	NA	NA	0	0	0	0	0	0	0	80573	NaN			0	0
495137	Intergenic_503_494700_495253	Intergenic_503_494700_495253	494700	495253	.	Intergenic_503_494700_495253	Intergenic_503_494700_495253	NA	NA	0.000297761	0.000274611	0.000299209	0.000253807	0.000264998	0.00026757	0.000306266	50161.9	58032.4			0.000290527	0.00027316
495500	OG1RF_RS02520	OG1RF_10474	495254	495952	+	NA	NMN_family_nicotinamide_monnucleotide_uptake_permease	AEA93161.1	PF04973	0.000158251	0.000162066	0.000151354	0.000128027	6.68e-05	8.01e-05	9.03e-05	0.373184	5.04e-06	1.72193	0.784025	0.000157224	9.13067e-05
495711	OG1RF_RS02520	OG1RF_10474	495254	495952	+	NA	NMN_family_nicotinamide_monnucleotide_uptake_permease	AEA93161.1	PF04973	0.000186361	0.000221715	0.00022222	0.000105566	5.06e-05	0.000132984	0.000149434	0.373184	1.42e-11	1.91615	0.938214	0.000210099	0.000109646
495877	OG1RF_RS02520	OG1RF_10474	495254	495952	+	NA	NMN_family_nicotinamide_monnucleotide_uptake_permease	AEA93161.1	PF04973	0.000158251	0.000158689	0.000175851	9.43e-05	0.00013351	0.000120166	8.14e-05	0.373184	0.00418297	1.53025	0.613772	0.000164264	0.000107344
495910	OG1RF_RS02520	OG1RF_10474	495254	495952	+	NA	NMN_family_nicotinamide_monnucleotide_uptake_permease	AEA93161.1	PF04973	2.6e-05	1.58e-05	1.31e-05	8.98e-06	1.01e-05	1.6e-05	1.04e-05	16003.6	14934.8			1.83e-05	1.137e-05
496005	OG1RF_RS02525	OG1RF_10475	495961	496605	+	NA	deoxynucleoside_kinase	AEA93162.1	PF01712	0.00014784	0.000154187	0.000158353	0.000143749	7.48e-05	9.45e-05	0.000102089	0.746368	0.0870106			0.00015346	0.000103785
496680	Intergenic_505_496606_496954	Intergenic_505_496606_496954	496606	496954	.	Intergenic_505_496606_496954	Intergenic_505_496606_496954	NA	NA	0.000143675	0.000110295	0.00010936	0.000170702	0.000175991	0.000150608	0.000174586	1.11955	1.7786			0.00012111	0.000167972
497428	Intergenic_506_497387_497498	Intergenic_506_497387_497498	497387	497498	.	Intergenic_506_497387_497498	Intergenic_506_497387_497498	NA	NA	0.000199896	0.000184575	0.000208221	0.000137011	0.000151716	0.000136188	0.000122802	0.373184	0.0131123	1.44282	0.528889	0.000197564	0.000136929
497430	Intergenic_506_497387_497498	Intergenic_506_497387_497498	497387	497498	.	Intergenic_506_497387_497498	Intergenic_506_497387_497498	NA	NA	0.000140552	0.00014856	0.000183725	0.000235838	7.69e-05	0.0001442	0.000133159	74946.2	32704.7			0.000157612	0.000147524
498294	Intergenic_508_498268_498564	Intergenic_508_498268_498564	498268	498564	.	Intergenic_508_498268_498564	Intergenic_508_498268_498564	NA	NA	0.000190526	0.000208209	0.0001846	0.000184179	0.000206334	0.000216299	0.000189382	124527	120493			0.000194445	0.000199048
498532	Intergenic_508_498268_498564	Intergenic_508_498268_498564	498268	498564	.	Intergenic_508_498268_498564	Intergenic_508_498268_498564	NA	NA	0.000180114	0.000191327	0.000151354	7.41e-05	8.7e-05	7.05e-05	9.03e-05	0.373184	6.78e-14	2.16546	1.11467	0.000174265	8.0475e-05
498781	OG1RF_RS02545	OG1RF_10479	498565	499956	+	NA	sodium/dicarboxylate_symporter_family_protein	AEA93166.1	PF00375	1.35e-05	1.13e-05	1.84e-05	0.000141503	0.000111259	7.37e-05	8.29e-05	0.373184	8.94e-35	0.140707	-2.82924	1.44e-05	0.000102341
499229	OG1RF_RS02545	OG1RF_10479	498565	499956	+	NA	sodium/dicarboxylate_symporter_family_protein	AEA93166.1	PF00375	0.00020406	0.000168818	0.000166227	9.21e-05	0.000151716	0.000112155	0.000116884	0.373184	0.00607083	1.52014	0.604206	0.000179702	0.000118214
499954	OG1RF_RS02545	OG1RF_10479	498565	499956	+	NA	sodium/dicarboxylate_symporter_family_protein	AEA93166.1	PF00375	5.93e-05	5.51e-05	5.16e-05	2.92e-05	1.82e-05	2.08e-05	2.81e-05	0.373184	0.0154877	2.29837	1.20061	5.53333e-05	2.4075e-05
500048	Intergenic_509_499957_500087	Intergenic_509_499957_500087	499957	500087	.	Intergenic_509_499957_500087	Intergenic_509_499957_500087	NA	NA	9.89e-05	0.000105793	9.89e-05	0.000195409	0.000123396	0.000147404	0.000136118	0.373184	0.262925			0.000101198	0.000150582
500050	Intergenic_509_499957_500087	Intergenic_509_499957_500087	499957	500087	.	Intergenic_509_499957_500087	Intergenic_509_499957_500087	NA	NA	0.000133264	0.000113671	0.00014348	0.000130273	0.000175991	0.000177846	0.000150914	1094.55	1476.76			0.000130138	0.000158756
500053	Intergenic_509_499957_500087	Intergenic_509_499957_500087	499957	500087	.	Intergenic_509_499957_500087	Intergenic_509_499957_500087	NA	NA	0.000492451	0.000544721	0.000516179	0.000318943	0.00030141	0.000350886	0.0002604	0.373184	1.84e-25	1.68161	0.749842	0.000517784	0.00030791
500116	OG1RF_RS02550	OG1RF_10480	500088	500468	+	gloA3	lactoylglutathione_lyase	AEA93167.1	PF00903	0	0	0	0	0	0	0	80609.6	NaN			0	0
500118	OG1RF_RS02550	OG1RF_10480	500088	500468	+	gloA3	lactoylglutathione_lyase	AEA93167.1	PF00903	0.000169703	0.000158689	0.000155729	0.000168456	0.000232632	0.000171437	0.000180505	3618.77	5079.92			0.000161374	0.000188257
501084	OG1RF_RS02555	OG1RF_10481	500621	501787	+	NA	beta-lactamase	AEA93168.1	PF00144	3.44e-05	2.81e-05	2.27e-05	0.000137011	7.48e-05	0.00012978	9.77e-05	0.373184	1.37e-25	0.258599	-1.95121	2.84e-05	0.000109823
501103	OG1RF_RS02555	OG1RF_10481	500621	501787	+	NA	beta-lactamase	AEA93168.1	PF00144	8.43e-05	0.000102416	9.89e-05	0.000235838	0.000246792	0.000145802	0.00029295	0.373184	1.22e-29	0.413315	-1.27469	9.52053e-05	0.000230345
501292	OG1RF_RS02555	OG1RF_10481	500621	501787	+	NA	beta-lactamase	AEA93168.1	PF00144	0.000124935	0.000135055	9.62e-05	0.000188671	0.000218471	0.000160222	0.000155352	0.373184	0.00261075	0.657132	-0.605744	0.00011873	0.000180679
501944	OG1RF_RS02560	OG1RF_10482	501887	502597	+	NA	protein_of_hypothetical_function_DUF1003	AEA93169.1	PF06210	0.000269651	0.000239722	0.000237092	0.00016621	0.000153739	0.000185857	0.000161271	0.373184	8.57e-05	1.49201	0.577259	0.000248822	0.000166769
501957	OG1RF_RS02560	OG1RF_10482	501887	502597	+	NA	protein_of_hypothetical_function_DUF1003	AEA93169.1	PF06210	3.85e-05	4.16e-05	4.9e-05	0.00029199	0.000169922	0.000203482	0.000167189	0.373184	1.1e-59	0.206746	-2.27407	4.30333e-05	0.000208146
502458	OG1RF_RS02560	OG1RF_10482	501887	502597	+	NA	protein_of_hypothetical_function_DUF1003	AEA93169.1	PF06210	0.000122853	0.000146309	0.000125108	2.47e-05	4.85e-05	3.36e-05	4.29e-05	0.373184	1.16e-22	3.51165	1.81215	0.000131423	3.7425e-05
502492	OG1RF_RS02560	OG1RF_10482	501887	502597	+	NA	protein_of_hypothetical_function_DUF1003	AEA93169.1	PF06210	0.000161374	0.000131678	0.00014523	6.74e-05	6.07e-05	0.000126575	9.17e-05	0.373184	0.00156511	1.68712	0.754562	0.000146094	8.65938e-05
502662	Intergenic_512_502598_503229	Intergenic_512_502598_503229	502598	503229	.	Intergenic_512_502598_503229	Intergenic_512_502598_503229	NA	NA	5.62e-05	4.73e-05	5.6e-05	0.000184179	0.000131487	0.00011536	0.000125761	0.373184	1.42e-17	0.381953	-1.38853	5.31667e-05	0.000139197
503510	OG1RF_RS02565	OG1RF_10483	503230	504180	+	NA	rhodanese_family_protein	AEA93170.1	PF00581	8.95e-05	9.12e-05	8.31e-05	0.000251561	0.000313547	0.000198675	0.000278155	0.373184	4.36e-47	0.337576	-1.56672	8.79333e-05	0.000260485
503641	OG1RF_RS02565	OG1RF_10483	503230	504180	+	NA	rhodanese_family_protein	AEA93170.1	PF00581	0.000121811	0.000176697	0.000169727	0.000150487	0.000127442	0.000123371	0.000155352	25824.3	22641.1			0.000156078	0.000139163
503899	OG1RF_RS02565	OG1RF_10483	503230	504180	+	NA	rhodanese_family_protein	AEA93170.1	PF00581	0.000200937	0.000196955	0.000212596	0.000123534	0.000131487	9.77e-05	0.000113925	0.373184	1.33e-09	1.74433	0.802672	0.000203496	0.000116662
503992	OG1RF_RS02565	OG1RF_10483	503230	504180	+	NA	rhodanese_family_protein	AEA93170.1	PF00581	0.000129099	8.44e-05	0.000108485	7.64e-05	0.000123396	7.85e-05	9.17e-05	21864.1	14830			0.000107328	9.2499e-05
504521	OG1RF_RS02570	OG1RF_10485	504359	504742	+	NA	cell_wall_surface_anchor_family_protein	AEA93172.1	PF00746	0.000186361	0.000171069	0.000169727	0.000110058	0.000137556	8.65e-05	0.000124282	0.373184	0.00259959	1.53334	0.616676	0.000175719	0.000114599
504762	OG1RF_RS02575	OG1RF_10486	504742	505473	+	NA	WxL_domain_surface_protein	AEA93173.1	NA	0.000145757	0.000112546	0.000153104	0.000119042	9.71e-05	0.000113757	0.000106527	1183.37	572.196			0.000137136	0.000109107
506151	OG1RF_RS02580	OG1RF_10487	505490	506269	+	NA	WxL_domain_surface_protein	AEA93174.1	NA	0.000178032	0.000144058	0.000159228	0.000143749	8.09e-05	0.000107349	0.000110966	0.746368	0.228876			0.000160439	0.000110741
506324	OG1RF_RS02585	OG1RF_10488	506289	508388	+	NA	WxL_domain_surface_protein	AEA93175.1	PF00139,PF06458	0.000211348	0.000193578	0.000192474	0.00015498	0.000163854	0.000179448	0.000140557	231.001	195.209			0.000199133	0.00015971
506683	OG1RF_RS02585	OG1RF_10488	506289	508388	+	NA	WxL_domain_surface_protein	AEA93175.1	PF00139,PF06458	0.000292556	0.000289242	0.000291335	0.000101074	5.66e-05	0.000140995	0.000102089	0.373184	1.88e-43	2.90494	1.53851	0.000291044	0.000100189
507219	OG1RF_RS02585	OG1RF_10488	506289	508388	+	NA	WxL_domain_surface_protein	AEA93175.1	PF00139,PF06458	0.00019469	0.000186826	0.000189849	0.000125781	0.000111259	0.000128177	0.000150914	0.373184	0.0325591	1.47602	0.561713	0.000190455	0.000129033
507249	OG1RF_RS02585	OG1RF_10488	506289	508388	+	NA	WxL_domain_surface_protein	AEA93175.1	PF00139,PF06458	0.00013014	0.000146309	0.000132107	0.00011455	6.47e-05	9.61e-05	7.69e-05	0.373184	0.0656577			0.000136185	8.80625e-05
507534	OG1RF_RS02585	OG1RF_10488	506289	508388	+	NA	WxL_domain_surface_protein	AEA93175.1	PF00139,PF06458	5.93e-05	6.42e-05	4.99e-05	0.000193163	0.000117327	0.000197073	0.00016275	0.373184	3.05e-29	0.344913	-1.53569	5.78e-05	0.000167578
507752	OG1RF_RS02585	OG1RF_10488	506289	508388	+	NA	WxL_domain_surface_protein	AEA93175.1	PF00139,PF06458	0.000159292	0.000166567	0.000131232	6.96e-05	7.28e-05	5.29e-05	4.14e-05	0.373184	2.19e-18	2.5748	1.36446	0.000152364	5.9175e-05
508503	OG1RF_RS02590	OG1RF_10489	508411	509151	+	NA	WxL_domain_surface_protein	AEA93176.1	NA	0.00019469	0.00023522	0.0001811	0.000411033	0.000273089	0.000419781	0.000356571	0.373184	2.53e-24	0.557819	-0.842131	0.00020367	0.000365119
509184	Intergenic_519_509152_509226	Intergenic_519_509152_509226	509152	509226	.	Intergenic_519_509152_509226	Intergenic_519_509152_509226	NA	NA	0.000155127	0.000181198	0.000188974	0.000161718	0.000200265	0.000140995	0.000167189	105367	78627.5			0.0001751	0.000167542
509202	Intergenic_519_509152_509226	Intergenic_519_509152_509226	509152	509226	.	Intergenic_519_509152_509226	Intergenic_519_509152_509226	NA	NA	0	0	0	0	0	0	0	80696.9	NaN			0	0
509453	OG1RF_RS02595	OG1RF_10490	509227	510321	+	NA	cell_wall_surface_anchor_family_protein	AEA93177.1	PF06030	5.31e-05	4.28e-05	5.07e-05	3.82e-05	3.24e-05	2.4e-05	5.62e-05	14813.2	14835.8			4.88667e-05	3.77e-05
510440	Intergenic_520_510322_510522	Intergenic_520_510322_510522	510322	510522	.	Intergenic_520_510322_510522	Intergenic_520_510322_510522	NA	NA	0.000224883	0.000216087	0.000191599	0.00017744	0.000163854	0.000189062	0.000210096	8872.08	15584.1			0.000210856	0.000185113
511071	OG1RF_RS02605	OG1RF_10492	510976	512424	+	NA	M_protein_trans-acting_positive_regulator	AEA93179.1	PF05043	0.000168662	0.000157564	0.000167102	9.66e-05	6.27e-05	9.93e-05	0.000134639	0.373184	0.000223901	1.6727	0.742178	0.000164443	9.83097e-05
511253	OG1RF_RS02605	OG1RF_10492	510976	512424	+	NA	M_protein_trans-acting_positive_regulator	AEA93179.1	PF05043	0.000176991	0.000172195	0.00017935	0.00029199	0.000281181	0.000208288	0.000242646	0.373184	0.000965721	0.688127	-0.539252	0.000176179	0.000256026
511354	OG1RF_RS02605	OG1RF_10492	510976	512424	+	NA	M_protein_trans-acting_positive_regulator	AEA93179.1	PF05043	0.000232171	0.000277988	0.000231843	0.000116796	0.000121373	0.000149006	0.000165709	0.373184	2.33e-11	1.78941	0.839484	0.000247334	0.000138221
511555	OG1RF_RS02605	OG1RF_10492	510976	512424	+	NA	M_protein_trans-acting_positive_regulator	AEA93179.1	PF05043	0.000198855	0.000204833	0.000178476	0.000172948	0.000101144	8.97e-05	0.000134639	0.373184	9.17e-05	1.55732	0.639069	0.000194055	0.000124608
511570	OG1RF_RS02605	OG1RF_10492	510976	512424	+	NA	M_protein_trans-acting_positive_regulator	AEA93179.1	PF05043	0.000158251	0.000175571	0.000154854	8.76e-05	2.02e-05	5.45e-05	6.51e-05	0.373184	8.18e-23	2.86529	1.51868	0.000162892	5.685e-05
516214	OG1RF_RS02625	OG1RF_10496	515980	518148	-	glnP	amino_acid_ABC_superfamily_ATP_binding_cassette_transporter,_binding/permease_protein	AEA93183.1	PF00497,PF00528	8.64e-05	7.88e-05	9.71e-05	0.000204393	0.000192174	0.000237128	0.000181984	0.373184	1.69e-23	0.428763	-1.22175	8.74333e-05	0.00020392
517421	OG1RF_RS02625	OG1RF_10496	515980	518148	-	glnP	amino_acid_ABC_superfamily_ATP_binding_cassette_transporter,_binding/permease_protein	AEA93183.1	PF00497,PF00528	9.79e-05	0.000120424	0.000153104	0.000161718	0.000123396	0.000171437	0.000137598	2640.28	5184.23			0.000123809	0.000148537
518296	Intergenic_526_518149_518426	Intergenic_526_518149_518426	518149	518426	.	Intergenic_526_518149_518426	Intergenic_526_518149_518426	NA	NA	0.000108277	0.000115922	9.1e-05	0.000175194	0.000129465	0.000174642	0.000108007	4.85139	6.37034			0.000105066	0.000146827
518355	Intergenic_526_518149_518426	Intergenic_526_518149_518426	518149	518426	.	Intergenic_526_518149_518426	Intergenic_526_518149_518426	NA	NA	0.000193649	0.000147435	0.000175851	8.98e-05	0.000121373	5.77e-05	7.55e-05	0.373184	6.16e-13	2.00145	1.00105	0.000172312	8.60932e-05
518763	OG1RF_RS02630	OG1RF_10497	518427	520424	+	uvrB	excision_endonuclease_subunit_UvrB	AEA93184.1	PF04851,PF00271,PF02151	9.68e-05	0.000128302	0.000125983	0.000190917	0.000226563	0.000221106	0.000199739	0.373184	1.55e-11	0.558391	-0.840652	0.000117028	0.000209581
518873	OG1RF_RS02630	OG1RF_10497	518427	520424	+	uvrB	excision_endonuclease_subunit_UvrB	AEA93184.1	PF04851,PF00271,PF02151	4.89e-05	5.4e-05	3.76e-05	0.000307713	0.000309501	0.00036851	0.000276675	0.373184	1.02e-121	0.148395	-2.75249	4.68333e-05	0.0003156
519442	OG1RF_RS02630	OG1RF_10497	518427	520424	+	uvrB	excision_endonuclease_subunit_UvrB	AEA93184.1	PF04851,PF00271,PF02151	0.000163456	0.000172195	0.000126858	0.000143749	9.1e-05	0.000147404	0.000139077	5858.24	11046.9			0.00015417	0.000130308
519492	OG1RF_RS02630	OG1RF_10497	518427	520424	+	uvrB	excision_endonuclease_subunit_UvrB	AEA93184.1	PF04851,PF00271,PF02151	0.000143675	0.00016094	0.000153979	3.82e-05	5.87e-05	6.57e-05	0.000102089	0.373184	9.93e-13	2.3101	1.20796	0.000152865	6.61723e-05
521289	OG1RF_RS02635	OG1RF_10498	520542	523361	+	uvrA	excision_endonuclease_subunit_UvrA	AEA93185.1	PF00005	0.00012077	0.000105793	0.000120733	0.000101074	0.000125419	9.29e-05	0.000102089	57918.2	41018.1			0.000115765	0.000105371
522151	OG1RF_RS02635	OG1RF_10498	520542	523361	+	uvrA	excision_endonuclease_subunit_UvrA	AEA93185.1	PF00005	0.000201978	0.000193578	0.000195973	0.000137011	8.9e-05	0.00015862	0.000108007	0.373184	2.41e-05	1.60098	0.678958	0.000197176	0.000123159
522813	OG1RF_RS02635	OG1RF_10498	520542	523361	+	uvrA	excision_endonuclease_subunit_UvrA	AEA93185.1	PF00005	6.77e-05	7.43e-05	5.95e-05	0.000222362	0.000165876	0.000149006	0.000173107	0.373184	3.22e-25	0.378217	-1.40271	6.71667e-05	0.000177588
523483	Intergenic_528_523362_523532	Intergenic_528_523362_523532	523362	523532	.	Intergenic_528_523362_523532	Intergenic_528_523362_523532	NA	NA	0.000219677	0.000231844	0.000268588	0.000206639	0.000180037	0.000126575	0.000239686	17.9128	8.95531			0.000240036	0.000188234
523582	OG1RF_RS02640	OG1RF_10499	523533	524327	+	NA	hypothetical_protein	AEA93186.1	NA	0.000174909	0.000130553	0.000124233	0.000141503	0.000117327	0.000171437	0.000106527	81394	82136.6			0.000143232	0.000134199
523606	OG1RF_RS02640	OG1RF_10499	523533	524327	+	NA	hypothetical_protein	AEA93186.1	NA	0.000235294	0.000166567	0.000217845	8.76e-05	0.00014767	9.61e-05	0.000150914	0.373184	2.76e-08	1.71325	0.776738	0.000206569	0.000120571
523610	OG1RF_RS02640	OG1RF_10499	523533	524327	+	NA	hypothetical_protein	AEA93186.1	NA	7.6e-05	6.42e-05	8.49e-05	0.00015498	0.000182059	0.000166631	0.000159791	0.373184	5.54e-16	0.452375	-1.14441	7.50333e-05	0.000165865
523826	OG1RF_RS02640	OG1RF_10499	523533	524327	+	NA	hypothetical_protein	AEA93186.1	NA	0.000189484	0.000156438	0.000162728	0.000222362	0.000155762	0.000195471	0.000205657	5756.36	6180.47			0.00016955	0.000194813
524115	OG1RF_RS02640	OG1RF_10499	523533	524327	+	NA	hypothetical_protein	AEA93186.1	NA	1.04e-06	4.5e-06	1.75e-06	0.000110058	9.51e-05	0.000112155	7.84e-05	0.373184	6.01e-55	0.0245633	-5.34735	2.43e-06	9.89283e-05
524340	Intergenic_529_524328_524381	Intergenic_529_524328_524381	524328	524381	.	Intergenic_529_524328_524381	Intergenic_529_524328_524381	NA	NA	3.12e-06	1.13e-06	8.75e-07	7.86e-05	9.51e-05	0.00012978	0.000112445	0.373184	4.11e-62	0.0164292	-5.92759	1.70833e-06	0.000103981
524492	OG1RF_RS02645	OG1RF_10500	524382	525380	+	NA	ATP-binding_protein	AEA93187.1	PF03668	0.000289432	0.000248726	0.00029046	9.43e-05	6.88e-05	0.000145802	0.000136118	0.373184	1.43e-31	2.48264	1.31187	0.000276206	0.000111255
525985	OG1RF_RS02650	OG1RF_10501	525380	526375	+	NA	protein_of_hypothetical_function_UPF0052_and_CofD	AEA93188.1	PF01933	0.000164497	0.000141807	0.000147855	4.04e-05	9.71e-05	1.92e-05	8.14e-05	0.373184	2.13e-17	2.54324	1.34667	0.000151386	5.9525e-05
526661	OG1RF_RS02655	OG1RF_10502	526409	527344	+	NA	protein_of_hypothetical_function_DUF199	AEA93189.1	PF02650	6.25e-06	1.8e-05	1.75e-05	3.37e-05	4.25e-05	4.97e-05	3.99e-05	0.373184	0.000181085	0.335746	-1.57456	1.39167e-05	4.145e-05
527137	OG1RF_RS02655	OG1RF_10502	526409	527344	+	NA	protein_of_hypothetical_function_DUF199	AEA93189.1	PF02650	0.000106195	0.000100166	9.19e-05	7.86e-05	4.25e-05	4.97e-05	6.51e-05	0.373184	0.0980381			9.94203e-05	5.8975e-05
527509	Intergenic_532_527345_527532	Intergenic_532_527345_527532	527345	527532	.	Intergenic_532_527345_527532	Intergenic_532_527345_527532	NA	NA	1.46e-05	1.58e-05	7.87e-06	3.37e-05	1.62e-05	6.41e-06	1.48e-06	91213.3	186592			1.27567e-05	1.44475e-05
527930	OG1RF_RS02660	OG1RF_10503	527533	528501	+	NA	PEP_phosphonomutase_family_protein	AEA93190.1	NA	9.37e-05	8.33e-05	9.54e-05	0.000235838	0.00021038	0.000257957	0.00022933	0.373184	7.45e-34	0.389071	-1.36189	9.08e-05	0.000233376
528465	OG1RF_RS02660	OG1RF_10503	527533	528501	+	NA	PEP_phosphonomutase_family_protein	AEA93190.1	NA	0.000188443	0.0001238	0.000192474	0.000112304	0.000125419	0.000142597	0.000143516	142.929	126.574			0.000168239	0.000130959
528937	OG1RF_RS02665	OG1RF_10504	528615	529133	+	NA	thioredoxin_superfamily_protein	AEA93191.1	NA	0.000243623	0.000230718	0.000276462	0.00010332	0.000113281	5.93e-05	0.000118364	0.373184	3.58e-32	2.53908	1.34431	0.000250268	9.85662e-05
529585	OG1RF_RS02670	OG1RF_10505	529179	529772	-	clpP	ATP-dependent_Clp_protease_proteolytic_subunit	AEA93192.1	PF00574	9.37e-06	1.13e-05	8.75e-07	9.21e-05	6.88e-05	3.69e-05	3.4e-05	0.373184	2.55e-19	0.123929	-3.01242	7.18167e-06	5.795e-05
529845	Intergenic_535_529773_529967	Intergenic_535_529773_529967	529773	529967	.	Intergenic_535_529773_529967	Intergenic_535_529773_529967	NA	NA	0.000145757	0.000166567	0.000188974	0.00010332	9.51e-05	0.000116962	7.69e-05	0.373184	1.78e-06	1.70387	0.768815	0.000167099	9.80705e-05
529929	Intergenic_535_529773_529967	Intergenic_535_529773_529967	529773	529967	.	Intergenic_535_529773_529967	Intergenic_535_529773_529967	NA	NA	2.81e-05	3.94e-05	4.55e-05	9.43e-05	6.68e-05	0.000108951	7.99e-05	0.373184	7.12e-08	0.430536	-1.21579	3.76667e-05	8.74877e-05
530038	OG1RF_RS02675	OG1RF_10506	529968	530486	+	NA	hypothetical_protein	AEA93193.1	NA	0.000358146	0.000377028	0.000267713	9.43e-05	0.000137556	0.00015862	0.000170148	0.373184	2.22e-34	2.38517	1.25409	0.000334296	0.000140156
530068	OG1RF_RS02675	OG1RF_10506	529968	530486	+	NA	hypothetical_protein	AEA93193.1	NA	0.000394586	0.00038378	0.000377073	8.31e-05	8.7e-05	7.53e-05	9.17e-05	0.373184	1.42e-94	4.57011	2.19223	0.000385146	8.4275e-05
530163	OG1RF_RS02675	OG1RF_10506	529968	530486	+	NA	hypothetical_protein	AEA93193.1	NA	0.000212389	0.000229593	0.000242342	0.000148241	0.000188128	0.000213095	0.000223411	1547.59	3319.56			0.000228108	0.000193219
530167	OG1RF_RS02675	OG1RF_10506	529968	530486	+	NA	hypothetical_protein	AEA93193.1	NA	0.000292556	0.00028474	0.000217845	0.00017744	0.000159808	0.000192266	0.000198259	0.373184	0.00129647	1.45676	0.54276	0.000265047	0.000181943
530274	OG1RF_RS02675	OG1RF_10506	529968	530486	+	NA	hypothetical_protein	AEA93193.1	NA	0.000162415	0.000151937	0.000164477	6.74e-05	0.000101144	0.000142597	0.000119843	0.373184	0.753912			0.00015961	0.000107746
530733	OG1RF_RS02680	OG1RF_10507	530506	530910	-	NA	membrane_protein	AEA93194.1	PF07784	4.48e-05	4.61e-05	4.99e-05	0.000213378	0.000186105	0.000192266	0.000284073	0.373184	1.11e-66	0.214351	-2.22195	4.69333e-05	0.000218955
530818	OG1RF_RS02680	OG1RF_10507	530506	530910	-	NA	membrane_protein	AEA93194.1	PF07784	0.00012077	0.000151937	0.000117234	0.000137011	9.1e-05	0.000108951	0.000118364	23009	23845.3			0.00012998	0.000113831
531010	Intergenic_537_530911_531374	Intergenic_537_530911_531374	530911	531374	.	Intergenic_537_530911_531374	Intergenic_537_530911_531374	NA	NA	4.16e-05	3.94e-05	3.85e-05	0.000152733	0.000153739	0.000161824	0.00016275	0.373184	1.05e-39	0.252491	-1.9857	3.98333e-05	0.000157762
531050	Intergenic_537_530911_531374	Intergenic_537_530911_531374	530911	531374	.	Intergenic_537_530911_531374	Intergenic_537_530911_531374	NA	NA	0.000193649	0.000193578	0.000221345	0.000101074	8.29e-05	8.49e-05	0.000128721	0.373184	6.18e-15	2.04084	1.02917	0.000202857	9.93987e-05
531488	OG1RF_RS02685	OG1RF_10508	531375	534725	+	NA	von_Willebrand_factor_domain_LPTXG_domain_protein	AEA93195.1	PF00092,PF00746	6.87e-05	8.44e-05	9.36e-05	0.00017744	0.000204311	0.000225913	0.000220452	0.373184	4.03e-29	0.397207	-1.33204	8.22333e-05	0.000207029
531904	OG1RF_RS02685	OG1RF_10508	531375	534725	+	NA	von_Willebrand_factor_domain_LPTXG_domain_protein	AEA93195.1	PF00092,PF00746	9.68e-05	8.78e-05	0.000128607	0.000161718	0.000123396	0.000121769	0.000103568	2436.89	10790			0.000104402	0.000127613
532816	OG1RF_RS02685	OG1RF_10508	531375	534725	+	NA	von_Willebrand_factor_domain_LPTXG_domain_protein	AEA93195.1	PF00092,PF00746	0.000184279	0.00021046	0.000217845	0.00016621	0.000101144	0.000181051	0.000136118	0.373184	0.2222			0.000204195	0.000146131
532822	OG1RF_RS02685	OG1RF_10508	531375	534725	+	NA	von_Willebrand_factor_domain_LPTXG_domain_protein	AEA93195.1	PF00092,PF00746	0.000184279	0.000155313	0.000161853	0.00026953	0.000283204	0.000241935	0.000235248	0.373184	1.07e-06	0.649172	-0.623327	0.000167148	0.000257479
532923	OG1RF_RS02685	OG1RF_10508	531375	534725	+	NA	von_Willebrand_factor_domain_LPTXG_domain_protein	AEA93195.1	PF00092,PF00746	0.000230088	0.000209335	0.000216095	0.000195409	0.000269043	0.000200277	0.000282593	29046.8	23605.4			0.000218506	0.000236831
533158	OG1RF_RS02685	OG1RF_10508	531375	534725	+	NA	von_Willebrand_factor_domain_LPTXG_domain_protein	AEA93195.1	PF00092,PF00746	6.25e-05	5.51e-05	6.47e-05	5.39e-05	3.03e-05	1.92e-05	3.99e-05	25.3765	6.01335			6.07667e-05	3.5825e-05
533838	OG1RF_RS02685	OG1RF_10508	531375	534725	+	NA	von_Willebrand_factor_domain_LPTXG_domain_protein	AEA93195.1	PF00092,PF00746	0	0	0	0	2.02e-06	1.6e-06	1.48e-06	15051.6	29112.9			0	1.275e-06
533840	OG1RF_RS02685	OG1RF_10508	531375	534725	+	NA	von_Willebrand_factor_domain_LPTXG_domain_protein	AEA93195.1	PF00092,PF00746	0.000121811	0.000171069	0.000138231	0.00010332	9.1e-05	7.69e-05	4.14e-05	0.373184	1.15e-07	1.8387	0.878687	0.000143704	7.8155e-05
534155	OG1RF_RS02685	OG1RF_10508	531375	534725	+	NA	von_Willebrand_factor_domain_LPTXG_domain_protein	AEA93195.1	PF00092,PF00746	9.68e-05	8.78e-05	0.00011286	0.000157226	0.000214426	0.000189062	0.000127241	0.373184	1.36e-06	0.576511	-0.794581	9.91533e-05	0.000171989
534268	OG1RF_RS02685	OG1RF_10508	531375	534725	+	NA	von_Willebrand_factor_domain_LPTXG_domain_protein	AEA93195.1	PF00092,PF00746	0.00014784	0.000129427	0.000128607	8.31e-05	7.08e-05	8.65e-05	0.000106527	0.373184	0.200767			0.000135291	8.67318e-05
534300	OG1RF_RS02685	OG1RF_10508	531375	534725	+	NA	von_Willebrand_factor_domain_LPTXG_domain_protein	AEA93195.1	PF00092,PF00746	0	0	0	0	0	1.6e-06	0	48563.6	165030			0	4e-07
534310	OG1RF_RS02685	OG1RF_10508	531375	534725	+	NA	von_Willebrand_factor_domain_LPTXG_domain_protein	AEA93195.1	PF00092,PF00746	0	0	0	2.25e-06	0	0	0	41605.2	165030			0	5.625e-07
534324	OG1RF_RS02685	OG1RF_10508	531375	534725	+	NA	von_Willebrand_factor_domain_LPTXG_domain_protein	AEA93195.1	PF00092,PF00746	6.87e-05	8.1e-05	6.74e-05	8.98e-05	9.1e-05	9.13e-05	7.1e-05	14211.6	19657.1			7.23667e-05	8.5775e-05
534637	OG1RF_RS02685	OG1RF_10508	531375	534725	+	NA	von_Willebrand_factor_domain_LPTXG_domain_protein	AEA93195.1	PF00092,PF00746	0.000145757	0.000189077	0.000198598	9.21e-05	0.000111259	7.69e-05	0.000105048	0.373184	1.24e-09	1.84591	0.884333	0.000177811	9.63268e-05
535451	OG1RF_RS02695	OG1RF_10510	535307	535816	+	NA	hypothetical_protein	AEA93197.1	NA	0.000251952	0.000239722	0.000249341	0.000204393	0.000198243	0.000221106	0.000192341	313.475	249.064			0.000247005	0.000204021
535762	OG1RF_RS02695	OG1RF_10510	535307	535816	+	NA	hypothetical_protein	AEA93197.1	NA	0.000163456	0.000174446	0.000147855	0.000258299	0.000204311	0.000217902	0.000156832	20.8983	46.59			0.000161919	0.000209336
536030	OG1RF_RS02700	OG1RF_10511	535846	537633	+	NA	glycerophosphoryl_diester_phosphodiesterase	AEA93198.1	PF03009	0.000171785	0.000165442	0.000160103	9.43e-05	0.000125419	0.000173039	0.000170148	5164.49	15970.4			0.000165777	0.000140726
536661	OG1RF_RS02700	OG1RF_10511	535846	537633	+	NA	glycerophosphoryl_diester_phosphodiesterase	AEA93198.1	PF03009	0.000219677	0.000264482	0.000235343	0.00016621	0.000159808	0.000137791	0.000171627	0.373184	4.38e-05	1.50973	0.594289	0.000239834	0.000158859
536700	OG1RF_RS02700	OG1RF_10511	535846	537633	+	NA	glycerophosphoryl_diester_phosphodiesterase	AEA93198.1	PF03009	1.77e-05	2.25e-05	1.92e-05	0	0	0	0	0.373184	1.37e-05	#DIV/0!	#DIV/0!	1.98e-05	0
536708	OG1RF_RS02700	OG1RF_10511	535846	537633	+	NA	glycerophosphoryl_diester_phosphodiesterase	AEA93198.1	PF03009	7.7e-05	0.000112546	0.000124233	0.000303221	0.000275112	0.000251548	0.000211575	0.373184	4.51e-33	0.401718	-1.31574	0.000104593	0.000260364
536822	OG1RF_RS02700	OG1RF_10511	535846	537633	+	NA	glycerophosphoryl_diester_phosphodiesterase	AEA93198.1	PF03009	0.00016658	0.000138431	0.000150479	8.98e-05	8.09e-05	5.77e-05	0.000118364	0.373184	1.4e-05	1.75139	0.808503	0.00015183	8.6691e-05
537219	OG1RF_RS02700	OG1RF_10511	535846	537633	+	NA	glycerophosphoryl_diester_phosphodiesterase	AEA93198.1	PF03009	0.000206142	0.000229593	0.000230093	6.96e-05	8.09e-05	9.45e-05	0.000103568	0.373184	3.44e-26	2.54691	1.34875	0.000221943	8.7142e-05
537348	OG1RF_RS02700	OG1RF_10511	535846	537633	+	NA	glycerophosphoryl_diester_phosphodiesterase	AEA93198.1	PF03009	0.000121811	9.57e-05	8.49e-05	0.000336912	0.000283204	0.000333261	0.0002604	0.373184	5.55e-57	0.332198	-1.58988	0.000100804	0.000303444
537600	OG1RF_RS02700	OG1RF_10511	535846	537633	+	NA	glycerophosphoryl_diester_phosphodiesterase	AEA93198.1	PF03009	0.00021343	0.000217213	0.000245841	2.02e-05	6.07e-06	9.61e-06	0.000112445	0.373184	6.3e-61	6.0811	2.60433	0.000225495	3.70812e-05
537940	OG1RF_RS02705	OG1RF_10512	537659	538066	+	NA	MutT/NUDIX_family_protein	AEA93199.1	PF00293	0.000174909	0.000135055	0.000161853	0.000107812	0.000165876	0.000136188	0.000134639	11289.6	9467.91			0.000157272	0.000136129
538174	Intergenic_542_538067_538299	Intergenic_542_538067_538299	538067	538299	.	Intergenic_542_538067_538299	Intergenic_542_538067_538299	NA	NA	0.000219677	0.000187951	0.000229219	8.54e-05	8.7e-05	9.13e-05	7.99e-05	0.373184	3.55e-25	2.47127	1.30525	0.000212282	8.59e-05
538295	Intergenic_542_538067_538299	Intergenic_542_538067_538299	538067	538299	.	Intergenic_542_538067_538299	Intergenic_542_538067_538299	NA	NA	0	1.13e-06	0	0	0	0	0	131596	186592			3.76667e-07	0
538597	Intergenic_543_538501_539156	Intergenic_543_538501_539156	538501	539156	.	Intergenic_543_538501_539156	Intergenic_543_538501_539156	NA	NA	0.000115565	0.000100166	9.89e-05	0.000215624	0.000135533	0.000169835	0.000221932	0.373184	7.49e-10	0.564671	-0.824516	0.000104877	0.000185731
538669	Intergenic_543_538501_539156	Intergenic_543_538501_539156	538501	539156	.	Intergenic_543_538501_539156	Intergenic_543_538501_539156	NA	NA	7.08e-05	8.1e-05	6.91e-05	0.00015498	0.000171945	0.000153813	0.000109486	0.373184	5.32e-10	0.49902	-1.00283	7.36333e-05	0.000147556
538703	Intergenic_543_538501_539156	Intergenic_543_538501_539156	538501	539156	.	Intergenic_543_538501_539156	Intergenic_543_538501_539156	NA	NA	0.000165539	0.000135055	0.000147855	0.000179686	0.000123396	0.000177846	0.000161271	53737	58526.7			0.000149483	0.00016055
538858	Intergenic_543_538501_539156	Intergenic_543_538501_539156	538501	539156	.	Intergenic_543_538501_539156	Intergenic_543_538501_539156	NA	NA	0.000181155	0.000180073	0.000177601	0.000145995	0.000151716	0.000161824	0.00016275	8351.48	9716.34			0.00017961	0.000155571
538861	Intergenic_543_538501_539156	Intergenic_543_538501_539156	538501	539156	.	Intergenic_543_538501_539156	Intergenic_543_538501_539156	NA	NA	0	0	0	0	0	0	0	80437.6	NaN			0	0
539602	OG1RF_RS02720	OG1RF_10514	539287	540618	+	rpoN	DNA-directed_RNA_polymerase_sigma_subunit_RpoN	AEA93201.1	PF00309,PF04963,PF04552	0.00048204	0.000506455	0.000392821	4.04e-05	4.45e-05	4.81e-05	4.88e-05	0.373184	4.74e-163	10.1307	3.34066	0.000460439	4.545e-05
539653	OG1RF_RS02720	OG1RF_10514	539287	540618	+	rpoN	DNA-directed_RNA_polymerase_sigma_subunit_RpoN	AEA93201.1	PF00309,PF04963,PF04552	0.00027798	0.000311751	0.000272088	4.49e-05	2.02e-05	2.4e-05	5.03e-05	0.373184	2.44e-94	8.24313	3.04319	0.000287273	3.485e-05
539936	OG1RF_RS02720	OG1RF_10514	539287	540618	+	rpoN	DNA-directed_RNA_polymerase_sigma_subunit_RpoN	AEA93201.1	PF00309,PF04963,PF04552	0.00107548	0.00119298	0.000957994	0.000145995	0.000184082	0.000153813	0.00013168	0.373184	0	6.98855	2.80499	0.00107549	0.000153893
540130	OG1RF_RS02720	OG1RF_10514	539287	540618	+	rpoN	DNA-directed_RNA_polymerase_sigma_subunit_RpoN	AEA93201.1	PF00309,PF04963,PF04552	0	0	0	0	0	0	0	80601.8	NaN			0	0
540347	OG1RF_RS02720	OG1RF_10514	539287	540618	+	rpoN	DNA-directed_RNA_polymerase_sigma_subunit_RpoN	AEA93201.1	PF00309,PF04963,PF04552	0.000360229	0.0003714	0.000332454	2.7e-05	3.84e-05	5.13e-05	9.32e-05	0.373184	5.4e-105	6.7593	2.75687	0.000354694	5.2475e-05
540479	OG1RF_RS02720	OG1RF_10514	539287	540618	+	rpoN	DNA-directed_RNA_polymerase_sigma_subunit_RpoN	AEA93201.1	PF00309,PF04963,PF04552	0.000295679	0.000392784	0.000307083	3.82e-05	6.27e-05	5.13e-05	3.99e-05	0.373184	5.21e-102	6.90991	2.78867	0.000331849	4.8025e-05
540761	Intergenic_546_540758_540818	Intergenic_546_540758_540818	540758	540818	.	Intergenic_546_540758_540818	Intergenic_546_540758_540818	NA	NA	0.000212389	0.000169944	0.000226594	0.000116796	0.000101144	0.000104144	7.4e-05	0.373184	6.06e-17	2.04982	1.0355	0.000202976	9.9021e-05
541104	OG1RF_RS02725	OG1RF_10516	540819	542696	+	NA	acyltransferase	AEA93203.1	PF01757	0.000280062	0.000265608	0.000230968	8.76e-05	8.09e-05	6.09e-05	6.95e-05	0.373184	3.27e-49	3.46443	1.79262	0.000258879	7.4725e-05
541466	OG1RF_RS02725	OG1RF_10516	540819	542696	+	NA	acyltransferase	AEA93203.1	PF01757	8.95e-05	0.000109169	9.19e-05	0.000188671	0.000169922	0.000185857	0.00016275	0.373184	7.22e-10	0.54783	-0.8682	9.68563e-05	0.0001768
541793	OG1RF_RS02725	OG1RF_10516	540819	542696	+	NA	acyltransferase	AEA93203.1	PF01757	0.000165539	0.000154187	0.000154854	0.00015498	0.000155762	0.000113757	9.32e-05	1880.1	383.23			0.000158193	0.000129425
541907	OG1RF_RS02725	OG1RF_10516	540819	542696	+	NA	acyltransferase	AEA93203.1	PF01757	0	1.13e-06	8.75e-07	0.000132519	0.000188128	0.000155415	0.000174586	0.373184	1.98e-101	0.00410872	-7.92709	6.68333e-07	0.000162662
542507	OG1RF_RS02725	OG1RF_10516	540819	542696	+	NA	acyltransferase	AEA93203.1	PF01757	0.000179073	0.000212711	0.000195973	0.000128027	0.000167899	0.000198675	0.000186423	7358.44	15269.2			0.000195919	0.000170256
542619	OG1RF_RS02725	OG1RF_10516	540819	542696	+	NA	acyltransferase	AEA93203.1	PF01757	0.000158251	0.000166567	0.000132982	0.000226854	0.000226563	0.000182653	0.000155352	14.9274	57.6059			0.0001526	0.000197855
542663	OG1RF_RS02725	OG1RF_10516	540819	542696	+	NA	acyltransferase	AEA93203.1	PF01757	0.000170744	0.000177822	0.00017935	0.000101074	0.000117327	0.000112155	0.000113925	0.373184	0.000486494	1.58362	0.663224	0.000175972	0.00011112
542758	Intergenic_547_542697_542911	Intergenic_547_542697_542911	542697	542911	.	Intergenic_547_542697_542911	Intergenic_547_542697_542911	NA	NA	0.000104112	0.000109169	0.000104111	0.000181933	0.000143625	0.000197073	0.000155352	0.373184	7.76e-05	0.624189	-0.679946	0.000105797	0.000169496
542762	Intergenic_547_542697_542911	Intergenic_547_542697_542911	542697	542911	.	Intergenic_547_542697_542911	Intergenic_547_542697_542911	NA	NA	0.000179073	0.000114796	0.000153979	0.000172948	0.000178014	0.000187459	0.000158311	4429.32	7585.35			0.000149283	0.000174183
544207	Intergenic_548_544097_544265	Intergenic_548_544097_544265	544097	544265	.	Intergenic_548_544097_544265	Intergenic_548_544097_544265	NA	NA	0.000113482	9.9e-05	0.000121608	8.98e-05	0.000127442	0.000157017	0.000173107	1418.47	562.439			0.000111363	0.000136841
544212	Intergenic_548_544097_544265	Intergenic_548_544097_544265	544097	544265	.	Intergenic_548_544097_544265	Intergenic_548_544097_544265	NA	NA	0.000167621	0.000240848	0.000230093	0.000240331	0.000283204	0.00015862	0.000224891	50662.3	93667.3			0.000212854	0.000226762
544638	OG1RF_RS02735	OG1RF_10518	544266	545732	+	NA	MFS_family_drug_resistance_transporter	AEA93205.1	PF07690	0.000107236	9.9e-05	8.84e-05	5.62e-05	4.45e-05	7.21e-05	6.95e-05	0.746368	2.2009			9.8212e-05	6.0575e-05
545232	OG1RF_RS02735	OG1RF_10518	544266	545732	+	NA	MFS_family_drug_resistance_transporter	AEA93205.1	PF07690	0.00015721	0.000124926	0.000126858	0.000143749	0.000125419	0.000197073	0.000174586	4272.21	1984.27			0.000136331	0.000160207
545655	OG1RF_RS02735	OG1RF_10518	544266	545732	+	NA	MFS_family_drug_resistance_transporter	AEA93205.1	PF07690	0.000108277	0.000155313	0.000139106	0.000175194	0.000103167	0.000126575	0.000192341	25221.6	21630.3			0.000134232	0.000149319
545805	OG1RF_RS02740	OG1RF_10519	545771	546562	+	NA	esterase	AEA93206.1	PF00756	0.000148881	0.000165442	0.000162728	5.62e-05	5.66e-05	4.81e-05	4.59e-05	0.373184	2.81e-25	3.07576	1.62094	0.000159017	5.17e-05
545893	OG1RF_RS02740	OG1RF_10519	545771	546562	+	NA	esterase	AEA93206.1	PF00756	0.000163456	0.000183449	0.000151354	0.000130273	7.89e-05	0.000140995	0.000118364	0.373184	2.77641			0.000166086	0.000117133
546470	OG1RF_RS02740	OG1RF_10519	545771	546562	+	NA	esterase	AEA93206.1	PF00756	6.77e-05	6.19e-05	7e-05	0.000199901	0.00010519	0.000197073	0.000167189	0.373184	2.25e-22	0.397598	-1.33062	6.65333e-05	0.000167338
546682	OG1RF_RS02745	OG1RF_10520	546643	547305	-	NA	TetR_family_transcriptional_regulator	AEA93207.1	PF00440	0.000186361	0.000176697	0.000174976	0.000143749	0.00010519	0.000160222	0.000176066	848.994	1960.08			0.000179345	0.000146307
547356	Intergenic_551_547306_547558	Intergenic_551_547306_547558	547306	547558	.	Intergenic_551_547306_547558	Intergenic_551_547306_547558	NA	NA	9.58e-05	0.000155313	0.000113734	8.54e-05	0.000111259	0.000142597	0.000153873	149609	88874.5			0.000121616	0.000123282
547536	Intergenic_551_547306_547558	Intergenic_551_547306_547558	547306	547558	.	Intergenic_551_547306_547558	Intergenic_551_547306_547558	NA	NA	2.08e-06	0	4.37e-06	0.000195409	0.000214426	0.000193868	0.000153873	0.373184	9.9e-113	0.011352	-6.46091	2.15e-06	0.000189394
548950	OG1RF_RS02750	OG1RF_10521	547559	549274	+	NA	ABC_superfamily_ATP_binding_cassette_transporter,_membrane_protein	AEA93208.1	PF00664,PF00005	0.000137428	0.000129427	0.000172351	0.000132519	0.000115304	0.000105746	0.000102089	381.394	78.0883			0.000146402	0.000113914
549535	OG1RF_RS02755	OG1RF_10522	549274	551043	+	NA	multidrug_resistance_ABC_superfamily_ATP_binding_cassette_transporter,_membrane_protein	AEA93209.1	PF00664,PF00005	0.000110359	9.9e-05	0.000103236	0.000130273	0.000161831	0.000126575	0.000108007	695.988	1645.88			0.000104198	0.000131672
549666	OG1RF_RS02755	OG1RF_10522	549274	551043	+	NA	multidrug_resistance_ABC_superfamily_ATP_binding_cassette_transporter,_membrane_protein	AEA93209.1	PF00664,PF00005	9.89e-05	0.000110295	0.000100611	0.000193163	9.71e-05	0.00012978	0.000149434	9.70278	16.938			0.000103269	0.000142369
549677	OG1RF_RS02755	OG1RF_10522	549274	551043	+	NA	multidrug_resistance_ABC_superfamily_ATP_binding_cassette_transporter,_membrane_protein	AEA93209.1	PF00664,PF00005	8.75e-05	9.57e-05	0.000108485	0.000334666	0.000260952	0.000262764	0.000279634	0.373184	9.57e-50	0.341747	-1.549	9.72283e-05	0.000284504
549947	OG1RF_RS02755	OG1RF_10522	549274	551043	+	NA	multidrug_resistance_ABC_superfamily_ATP_binding_cassette_transporter,_membrane_protein	AEA93209.1	PF00664,PF00005	6.04e-05	5.29e-05	7.61e-05	0.000235838	0.000269043	0.000198675	0.000253002	0.373184	3.75e-57	0.264002	-1.92138	6.31333e-05	0.000239139
550754	OG1RF_RS02755	OG1RF_10522	549274	551043	+	NA	multidrug_resistance_ABC_superfamily_ATP_binding_cassette_transporter,_membrane_protein	AEA93209.1	PF00664,PF00005	0.000139511	0.000144058	0.000126858	0.000139257	0.000173968	0.000208288	0.000181984	62.3217	19.2667			0.000136809	0.000175874
551005	OG1RF_RS02755	OG1RF_10522	549274	551043	+	NA	multidrug_resistance_ABC_superfamily_ATP_binding_cassette_transporter,_membrane_protein	AEA93209.1	PF00664,PF00005	0.000355023	0.000316253	0.00029396	0.000101074	0.000121373	0.000137791	0.000159791	0.373184	7.19e-37	2.47483	1.30733	0.000321745	0.000130007
551503	OG1RF_RS02765	OG1RF_10525	551453	552058	+	NA	TetR_family_transcriptional_regulator	AEA93212.1	PF00440	6.66e-05	7.2e-05	6.3e-05	6.96e-05	3.84e-05	4.49e-05	2.96e-05	453.792	124.194			6.72e-05	4.5625e-05
551846	OG1RF_RS02765	OG1RF_10525	551453	552058	+	NA	TetR_family_transcriptional_regulator	AEA93212.1	PF00440	0	2.25e-06	8.75e-07	0	0	1.6e-06	0	169202	154890			1.04167e-06	4e-07
551944	OG1RF_RS02765	OG1RF_10525	551453	552058	+	NA	TetR_family_transcriptional_regulator	AEA93212.1	PF00440	0.000216554	0.000153062	0.000147855	0.000116796	0.000111259	0.000139393	0.000121323	0.373184	1.94728			0.00017249	0.000122193
552385	OG1RF_RS02770	OG1RF_10526	552197	553276	+	NA	ABC_superfamily_ATP_binding_cassette_transporter,_membrane_protein	AEA93213.1	PF02687	0.000248828	0.000209335	0.000217845	0.000125781	0.000202288	0.000142597	0.000137598	0.373184	0.000328903	1.48183	0.56738	0.000225336	0.000152066
552700	OG1RF_RS02770	OG1RF_10526	552197	553276	+	NA	ABC_superfamily_ATP_binding_cassette_transporter,_membrane_protein	AEA93213.1	PF02687	0.000191567	0.0001857	0.000195098	0.000145995	0.000139579	0.000205084	0.000150914	2351.81	3137.44			0.000190788	0.000160393
553752	OG1RF_RS02775	OG1RF_10527	553266	553949	+	NA	ABC_superfamily_ATP_binding_cassette_transporter,_ABC_protein	AEA93214.1	PF00005	3.64e-05	3.83e-05	3.76e-05	0.000101074	8.7e-05	9.13e-05	7.99e-05	0.373184	1.27e-08	0.416766	-1.26269	3.74333e-05	8.98185e-05
553798	OG1RF_RS02775	OG1RF_10527	553266	553949	+	NA	ABC_superfamily_ATP_binding_cassette_transporter,_ABC_protein	AEA93214.1	PF00005	0.000134305	0.000121549	0.000102361	0.000233592	0.000204311	0.000171437	0.000241166	0.373184	8.55e-12	0.561572	-0.832458	0.000119405	0.000212627
553831	OG1RF_RS02775	OG1RF_10527	553266	553949	+	NA	ABC_superfamily_ATP_binding_cassette_transporter,_ABC_protein	AEA93214.1	PF00005	0	0	0	0	0	0	0	80650.3	NaN			0	0
553959	Intergenic_558_553950_554006	Intergenic_558_553950_554006	553950	554006	.	Intergenic_558_553950_554006	Intergenic_558_553950_554006	NA	NA	7.81e-05	7.88e-05	9.97e-05	0.00016621	0.000182059	0.000169835	0.00016275	0.373184	4.52e-12	0.502506	-0.992787	8.55333e-05	0.000170214
554080	OG1RF_RS02780	OG1RF_10528	554007	554570	-	NA	rRNA_methylase	AEA93215.1	PF06962	0	2.25e-06	1.75e-06	0.000184179	0.000135533	0.000181051	0.000167189	0.373184	2.45e-102	0.00798461	-6.96856	1.33333e-06	0.000166988
554337	OG1RF_RS02780	OG1RF_10528	554007	554570	-	NA	rRNA_methylase	AEA93215.1	PF06962	7.6e-05	8.55e-05	7.79e-05	0.000233592	0.000178014	0.0001442	0.000158311	0.373184	6.01e-17	0.446986	-1.1617	7.98e-05	0.000178529
554393	OG1RF_RS02780	OG1RF_10528	554007	554570	-	NA	rRNA_methylase	AEA93215.1	PF06962	3.12e-06	4.5e-06	7.87e-06	0.000312205	0.000275112	0.000293206	0.000258921	0.373184	6.18e-169	0.0181258	-5.78581	5.16333e-06	0.000284861
555483	OG1RF_RS02785	OG1RF_10529	554570	555538	-	NA	radical_SAM_protein	AEA93216.1	PF04055	0.000200937	0.000178947	0.000217845	0.000101074	8.7e-05	8.81e-05	0.000115405	0.373184	7.21e-15	2.03528	1.02523	0.000199243	9.78948e-05
555600	OG1RF_RS02790	OG1RF_10530	555554	556204	-	NA	type_2_phosphatidic_acid_phosphatase	AEA93217.1	PF01569	0.000122853	0.000108044	0.000150479	0.000143749	0.000141602	0.0001442	0.00016275	6999.44	10617			0.000127125	0.000148075
555614	OG1RF_RS02790	OG1RF_10530	555554	556204	-	NA	type_2_phosphatidic_acid_phosphatase	AEA93217.1	PF01569	0.000164497	0.000140682	0.000152229	0.000242577	0.000182059	0.000192266	0.000264839	0.373184	0.0015184	0.691674	-0.531836	0.000152469	0.000220435
556150	OG1RF_RS02790	OG1RF_10530	555554	556204	-	NA	type_2_phosphatidic_acid_phosphatase	AEA93217.1	PF01569	2.08e-06	0	3.5e-06	0.000238085	0.000115304	0.000118564	0.000127241	0.373184	7.87e-86	0.0124167	-6.33158	1.86e-06	0.000149798
556243	Intergenic_561_556205_556371	Intergenic_561_556205_556371	556205	556371	.	Intergenic_561_556205_556371	Intergenic_561_556205_556371	NA	NA	0.000135346	0.000162066	0.00014523	0.000157226	0.000184082	0.000128177	0.000142036	108279	145277			0.000147547	0.00015288
557529	OG1RF_RS02800	OG1RF_10532	557397	558083	-	NA	hypothetical_protein	AEA93219.1	PF08006	8.54e-05	5.96e-05	5.42e-05	0.000139257	0.000186105	0.00011536	0.000149434	0.373184	3.44e-14	0.45005	-1.15184	6.64e-05	0.000147539
557629	OG1RF_RS02800	OG1RF_10532	557397	558083	-	NA	hypothetical_protein	AEA93219.1	PF08006	0.000190526	0.00022284	0.000162728	5.39e-05	5.26e-05	8.81e-05	3.55e-05	0.373184	7.87e-33	3.33822	1.73908	0.000192031	5.7525e-05
558242	Intergenic_563_558084_558372	Intergenic_563_558084_558372	558084	558372	.	Intergenic_563_558084_558372	Intergenic_563_558084_558372	NA	NA	0.000134305	0.000132804	0.000156604	0.000121288	0.000103167	8.81e-05	9.77e-05	24.257	5.82452			0.000141238	0.000102564
558246	Intergenic_563_558084_558372	Intergenic_563_558084_558372	558084	558372	.	Intergenic_563_558084_558372	Intergenic_563_558084_558372	NA	NA	0.00014784	0.000176697	0.000132107	6.51e-05	6.88e-05	6.73e-05	4.14e-05	0.373184	4.8e-17	2.50972	1.32753	0.000152215	6.065e-05
558300	Intergenic_563_558084_558372	Intergenic_563_558084_558372	558084	558372	.	Intergenic_563_558084_558372	Intergenic_563_558084_558372	NA	NA	8.33e-06	6.75e-06	7.87e-06	3.14e-05	3.44e-05	1.28e-05	3.4e-05	0.373184	0.00688825	0.271758	-1.8796	7.65e-06	2.815e-05
558335	Intergenic_563_558084_558372	Intergenic_563_558084_558372	558084	558372	.	Intergenic_563_558084_558372	Intergenic_563_558084_558372	NA	NA	0.00031546	0.000263357	0.000300959	0.000298729	0.000337821	0.000181051	0.000289991	57044.5	25695.1			0.000293259	0.000276898
559055	OG1RF_RS02805	OG1RF_10533	558373	560586	+	lyzl6	cell_wall_lysis_protein	AEA93220.1	PF01832,PF01476	0.000612181	0.000553724	0.000636913	0.000224608	0.000127442	0.000190664	0.00013168	0.373184	3.11e-125	3.56432	1.83363	0.000600939	0.000168599
559075	OG1RF_RS02805	OG1RF_10533	558373	560586	+	lyzl6	cell_wall_lysis_protein	AEA93220.1	PF01832,PF01476	0.000115565	0.000119298	0.00014348	0.000354881	0.000277135	0.000285195	0.0003255	0.373184	1.87e-41	0.405933	-1.30069	0.000126114	0.000310678
559358	OG1RF_RS02805	OG1RF_10533	558373	560586	+	lyzl6	cell_wall_lysis_protein	AEA93220.1	PF01832,PF01476	1.46e-05	1.24e-05	2.01e-05	0.000132519	0.00010519	3.69e-05	4.88e-05	0.373184	1.92e-19	0.194181	-2.36452	1.57e-05	8.08522e-05
559660	OG1RF_RS02805	OG1RF_10533	558373	560586	+	lyzl6	cell_wall_lysis_protein	AEA93220.1	PF01832,PF01476	0.000428943	0.000402913	0.000430441	0.000107812	0.000135533	9.13e-05	0.000105048	0.373184	1.48e-91	3.82781	1.93652	0.000420766	0.000109923
560068	OG1RF_RS02805	OG1RF_10533	558373	560586	+	lyzl6	cell_wall_lysis_protein	AEA93220.1	PF01832,PF01476	0.000160333	0.0001238	0.00014698	0.000145995	0.000131487	0.000203482	0.000137598	52748.8	53514.8			0.000143704	0.000154641
560336	OG1RF_RS02805	OG1RF_10533	558373	560586	+	lyzl6	cell_wall_lysis_protein	AEA93220.1	PF01832,PF01476	1.04e-06	0	0	0	0	1.6e-06	0	85576.3	186592			3.46667e-07	4e-07
563942	OG1RF_RS02820	OG1RF_10536	563781	564224	-	NA	hypothetical_protein	AEA93223.1	NA	0.000206142	0.000178947	0.000204722	9.66e-05	7.28e-05	9.77e-05	9.77e-05	0.373184	9.87e-17	2.15574	1.10818	0.000196604	9.12e-05
564866	OG1RF_RS02825	OG1RF_10537	564400	565233	-	aatB	amino_acid_ABC_superfamily_ATP_binding_cassette_transporter,_binding_protein	AEA93224.1	PF00497	7.5e-05	7.88e-05	9.45e-05	6.96e-05	0.000184082	0.000105746	0.000103568	25.7497	61.7435			8.27667e-05	0.000115749
565188	OG1RF_RS02825	OG1RF_10537	564400	565233	-	aatB	amino_acid_ABC_superfamily_ATP_binding_cassette_transporter,_binding_protein	AEA93224.1	PF00497	7.5e-05	6.42e-05	6.21e-05	0.000161718	0.000113281	0.000142597	0.000128721	0.373184	5.23e-10	0.49129	-1.02535	6.71e-05	0.000136579
566051	OG1RF_RS02835	OG1RF_10539	565892	566536	-	NA	amino_acid_ABC_superfamily_ATP_binding_cassette_transporter,_membrane_protein	AEA93226.1	PF00528	4.16e-05	3.26e-05	3.94e-05	0.000125781	0.000165876	0.000177846	0.000143516	0.373184	2.85e-39	0.247083	-2.01693	3.78667e-05	0.000153255
566384	OG1RF_RS02835	OG1RF_10539	565892	566536	-	NA	amino_acid_ABC_superfamily_ATP_binding_cassette_transporter,_membrane_protein	AEA93226.1	PF00528	0.000158251	0.000167693	0.000180225	0.000222362	0.000190151	0.000195471	0.000213055	408.263	643.922			0.000168723	0.00020526
567655	OG1RF_RS02840	OG1RF_10540	567368	568999	+	NA	oligopeptide_ABC_superfamily_ATP_binding_cassette_transporter,_binding_protein	AEA93227.1	PF00496	0.000198855	0.000180073	0.000186349	0.000168456	0.000135533	0.000173039	0.000140557	865.041	643.014			0.000188426	0.000154396
568180	OG1RF_RS02840	OG1RF_10540	567368	568999	+	NA	oligopeptide_ABC_superfamily_ATP_binding_cassette_transporter,_binding_protein	AEA93227.1	PF00496	0.000442477	0.00040854	0.000413818	0.000314451	0.000244769	0.000294808	0.000298868	0.373184	8.82e-10	1.46279	0.548724	0.000421612	0.000288224
568450	OG1RF_RS02840	OG1RF_10540	567368	568999	+	NA	oligopeptide_ABC_superfamily_ATP_binding_cassette_transporter,_binding_protein	AEA93227.1	PF00496	0.000188443	0.000250977	0.000207347	0.000220116	0.000250837	0.000237128	0.000213055	46067	47942.2			0.000215589	0.000230284
568664	OG1RF_RS02840	OG1RF_10540	567368	568999	+	NA	oligopeptide_ABC_superfamily_ATP_binding_cassette_transporter,_binding_protein	AEA93227.1	PF00496	0.000188443	0.00017332	0.000205597	0.000143749	0.000125419	0.000112155	0.000109486	0.373184	9.7e-05	1.54129	0.62414	0.00018912	0.000122702
569257	OG1RF_RS02845	OG1RF_10541	569106	569354	+	NA	transglycosylase-associated_protein	AEA93228.1	PF04226	5.62e-05	5.74e-05	4.81e-05	0.000199901	0.00011935	0.000149006	0.000116884	0.373184	1.33e-20	0.368458	-1.44043	5.39e-05	0.000146285
569480	Intergenic_572_569355_569732	Intergenic_572_569355_569732	569355	569732	.	Intergenic_572_569355_569732	Intergenic_572_569355_569732	NA	NA	3.12e-06	4.5e-06	5.25e-06	6.74e-05	8.09e-05	9.93e-05	9.62e-05	0.373184	1e-44	0.0499127	-4.32445	4.29e-06	8.595e-05
569731	Intergenic_572_569355_569732	Intergenic_572_569355_569732	569355	569732	.	Intergenic_572_569355_569732	Intergenic_572_569355_569732	NA	NA	0.000187402	0.000191327	0.000208221	0.000204393	0.000256906	0.000219504	0.000201218	8742.21	14643.6			0.00019565	0.000220505
569960	OG1RF_RS02850	OG1RF_10542	569733	571472	+	NA	hypothetical_protein	AEA93229.1	NA	8.33e-05	0.000126051	0.000129482	6.96e-05	8.29e-05	0.000124973	7.69e-05	1653.95	1936.55			0.000112944	8.85932e-05
570321	OG1RF_RS02850	OG1RF_10542	569733	571472	+	NA	hypothetical_protein	AEA93229.1	NA	0.000208225	0.000182324	0.000180225	0.000152733	0.000113281	0.000140995	0.000137598	0.373184	0.571405			0.000190258	0.000136152
572102	OG1RF_RS02855	OG1RF_10543	571476	572303	+	NA	hypothetical_protein	AEA93230.1	NA	0.000212389	0.000212711	0.00022222	7.86e-05	0.000109236	0.000134586	9.17e-05	0.373184	7.63e-17	2.08415	1.05946	0.000215773	0.00010353
572386	Intergenic_574_572304_572679	Intergenic_574_572304_572679	572304	572679	.	Intergenic_574_572304_572679	Intergenic_574_572304_572679	NA	NA	0	0	0	0	0	0	0	80496.9	NaN			0	0
572604	Intergenic_574_572304_572679	Intergenic_574_572304_572679	572304	572679	.	Intergenic_574_572304_572679	Intergenic_574_572304_572679	NA	NA	3.75e-05	5.29e-05	6.82e-05	1.8e-05	3.64e-05	1.6e-05	1.63e-05	0.373184	0.00108859	2.43906	1.28633	5.28667e-05	2.1675e-05
[truncated: 5,181 more rows]
